# Supplementary material for: H19 lncRNA identified as a master regulator of genes that drive uterine leiomyomas
Source: Oncogene. 2019 May 15;38(27):5356–66. doi: 10.1038/s41388-019-0808-4 (PMC6755985; doi:10.1038/s41388-019-0808-4)
Supplement: Supplementary file 3 — Supplementary Table 1 [file 41388_2019_808_MOESM3_ESM.txt]

baseMean	log2FoldChange	lfcSE	stat	pvalue	padj	
DDX11L1	0.626825686	0.009149697	0.090811722	0.100754583	0.919745281	NA
WASH7P	346.0109111	0.199743776	0.211116888	0.946128842	0.344082875	0.703573624
LOC729737	13.71456314	-0.05937539	0.250979868	-0.236574316	0.812987048	0.933391154
LOC100133331	12.43453141	-0.257120255	0.252593021	-1.017923035	0.308714534	0.674302754
LOC100288069	41.60971375	0.257977563	0.249200419	1.035221225	0.300565609	0.667888181
FAM87B	1.364334829	-0.003301195	0.106227998	-0.031076504	0.975208528	NA
LINC00115	18.94534526	-0.074822222	0.253389296	-0.295285646	0.767775681	0.917001711
LINC01128	188.3541233	0.301628646	0.201682735	1.495560077	0.134768333	0.495133492
FAM41C	0.562623916	-0.071530391	0.08054862	-0.888039932	0.374519272	NA
LOC100130417	13.82150957	-0.444527339	0.254783405	-1.744726422	0.081032502	0.404939243
SAMD11	94.18587028	0.146737836	0.217147865	0.675750767	0.499198898	0.794639566
NOC2L	1401.055576	-0.145172205	0.149829998	-0.968912817	0.33258869	0.694902096
KLHL17	92.74790788	0.113090163	0.230293547	0.491069612	0.623377213	0.856516247
PLEKHN1	108.2199434	0.33639855	0.200807761	1.675226834	0.093889735	0.429178656
HES4	87.18987318	0.362778508	0.233623378	1.552834781	0.120462611	0.475659421
ISG15	3871.690508	-0.265620744	0.254318784	-1.044440132	0.296281804	0.664544987
AGRN	2715.946595	-0.21524639	0.187052578	-1.150726672	0.2498447	0.625771035
C1orf159	56.43546415	0.225555381	0.228554047	0.986879842	0.323701548	0.687492948
TNFRSF18	0.854377576	0.032076017	0.10195698	0.314603448	0.753062761	NA
SDF4	2164.139486	-0.147596818	0.1375148	-1.073315877	0.283129414	0.653384654
B3GALT6	199.9862208	-0.278391269	0.182038732	-1.529296898	0.126190858	0.482448547
FAM132A	5.073936986	0.039907755	0.209219941	0.190745467	0.848725015	NA
UBE2J2	503.3866537	-0.022709219	0.171416682	-0.132479632	0.894604932	0.96471161
SCNN1D	17.4320649	-0.274529893	0.256427913	-1.070592859	0.284352536	0.654410244
ACAP3	246.4565039	-0.009009156	0.179659292	-0.050145782	0.960006217	0.98691604
PUSL1	34.19029262	-0.200818062	0.256103481	-0.784128592	0.43296466	0.756613217
CPSF3L	652.6112967	0.064469606	0.174404549	0.36965553	0.71163917	0.89598936
CPTP	259.7149523	0.375098347	0.194704097	1.92650464	0.054041393	0.337804069
TAS1R3	0.735919599	-0.043066497	0.086345242	-0.498770929	0.617940769	NA
DVL1	534.9720335	-0.138420625	0.211509323	-0.65444219	0.51282696	0.802431692
MXRA8	972.7997862	-0.344455762	0.182653869	-1.885838853	0.059316673	0.354258868
AURKAIP1	311.9547645	-0.295503848	0.188284352	-1.569455159	0.11654192	0.469591755
CCNL2	533.8755971	-0.155003456	0.186357169	-0.83175473	0.405547401	0.742992669
LOC148413	134.4957542	0.006133733	0.212066994	0.028923561	0.976925555	0.992275382
MRPL20	328.483844	-0.168846489	0.200084018	-0.843877942	0.398737616	0.739355445
ANKRD65	2.779177964	0.054527797	0.173593046	0.314112794	0.753435373	NA
LOC102724312	0.391367548	0.033095761	0.063858289	0.518268838	0.604270712	NA
VWA1	58.32626303	0.186955125	0.23629671	0.791188016	0.428834284	0.75432899
ATAD3C	113.5478229	0.081847954	0.206717538	0.395941024	0.692148536	0.886636016
ATAD3B	309.3347161	0.275572542	0.197810865	1.393111252	0.163586151	0.530047193
ATAD3A	250.0936306	-0.076566431	0.178689415	-0.4284889	0.668295213	0.87619971
TMEM240	6.04864728	0.247125621	0.218546698	1.130768036	0.258152737	NA
SSU72	1177.985759	0.045190809	0.173672184	0.260207523	0.794703702	0.928352133
C1orf233	71.71148372	0.065281999	0.225977014	0.288887787	0.77266725	0.919774329
MIB2	207.2846248	-0.072457072	0.21328022	-0.339727109	0.734062045	0.904590461
MMP23A	2.089552168	-0.028160599	0.148088562	-0.190160524	0.849183344	NA
CDK11B	500.9230476	0.059823079	0.157686454	0.379379951	0.704405737	0.892229137
SLC35E2B	281.0608774	-0.17263488	0.211886467	-0.814751797	0.415214398	0.747769486
CDK11A	320.4114071	-0.013861972	0.165700533	-0.083656772	0.933329327	0.978064693
SLC35E2	228.5235082	-0.408122708	0.210818368	-1.935897292	0.052880282	0.33481795
NADK	458.0276642	-0.061108027	0.145850571	-0.418976945	0.675232981	0.878346927
GNB1	5526.648649	0.960966609	0.16549485	5.806625442	6.37E-09	1.50E-06
CALML6	8.720880333	0.504240197	0.235843802	2.138026071	0.032514627	0.263451319
TMEM52	0.549841533	0.029272564	0.086693211	0.337656938	0.735621729	NA
PRKCZ	151.924551	0.220328607	0.196612885	1.1206214	0.262449052	0.633476237
FAAP20	171.7392952	0.445949401	0.177798632	2.508171165	0.012135787	0.158079081
SKI	1125.959892	0.150442791	0.182401046	0.824791276	0.4094901	0.743562564
MORN1	81.63599152	0.373193831	0.219390194	1.701050643	0.088933478	0.419059725
LOC100129534	11.41107052	0.298098065	0.244530179	1.219064523	0.222819704	0.598365947
RER1	1532.928279	-0.147200109	0.129997233	-1.132332635	0.257494615	0.629508211
PEX10	262.7859253	0.140708584	0.17632779	0.797994373	0.424873756	0.752139428
PLCH2	2.649749628	0.096984478	0.144666306	0.670401287	0.502602014	NA
PANK4	322.8288704	-0.0309066	0.172507164	-0.179161253	0.857811087	0.95090687
LOC115110	10.50815657	-0.046058187	0.248066865	-0.185668439	0.85270478	0.948954762
TNFRSF14	117.0587762	0.041649439	0.20723411	0.200977718	0.840715997	0.94453494
LOC100996583	1.914090836	0.105850304	0.159807734	0.662360333	0.507740319	NA
FAM213B	213.2667198	0.236844204	0.181577531	1.304369559	0.192107609	0.562294945
MMEL1	1.831034769	0.05840084	0.138257909	0.422405059	0.672729386	NA
TTC34	0.791672532	0.085311289	0.099454481	0.857792314	0.391007155	NA
PRDM16	2.192864443	0.004267764	0.151581169	0.028154972	0.97753855	NA
ARHGEF16	0.684592379	0.056882292	0.084644863	0.672011156	0.501576594	NA
MEGF6	14.09171992	0.04246772	0.251466796	0.168880029	0.865891008	0.954698543
TPRG1L	670.0572475	0.031314082	0.161964772	0.193338843	0.846693608	0.946993849
WRAP73	116.5307787	-0.21833697	0.223381714	-0.977416485	0.328363005	0.691775136
TP73	0.53632866	0.069058877	0.078765933	0.876760729	0.380616613	NA
TP73-AS1	151.3394092	-0.020598649	0.215584675	-0.095547835	0.923879697	0.974167636
SMIM1	2.640229696	0.04114877	0.17110852	0.240483466	0.80995548	NA
LRRC47	485.1533344	-0.430980141	0.183960732	-2.342783359	0.019140493	0.202208055
CEP104	842.561507	0.213584902	0.142678689	1.496964288	0.134402551	0.494552462
DFFB	62.5745671	0.212977233	0.222661249	0.956507848	0.338815721	0.700345949
C1orf174	273.4015068	-0.085871166	0.161360867	-0.532168473	0.594609317	0.842038123
LINC01134	1.213817688	-0.018380583	0.123316294	-0.149052343	0.88151233	NA
NPHP4	111.1492679	-0.040424211	0.204184101	-0.197979231	0.843061313	0.945627747
KCNAB2	88.40037888	-0.047370347	0.219406371	-0.215902332	0.82906388	0.939614943
CHD5	3.206000934	0.02998436	0.175798288	0.170561159	0.864568841	NA
RPL22	1911.287506	-0.230477105	0.173043455	-1.331903052	0.182892048	0.551474233
LOC102724450	2.067395264	0.064133874	0.154744357	0.414450488	0.67854422	NA
RNF207	121.9011248	0.005992127	0.198401347	0.030202047	0.975905916	0.992011167
ICMT	1142.952928	0.339629491	0.133251359	2.548788204	0.010809793	0.148337408
LINC00337	0.877902376	0.075061803	0.103244335	0.72703072	0.467207137	NA
GPR153	107.6322302	0.095270742	0.229481249	0.415156981	0.678026989	0.879398094
ACOT7	487.59255	-0.007202855	0.153014575	-0.047073001	0.962455046	0.987358643
HES2	1.482148924	0.173480983	0.135626692	1.279106497	0.200859556	NA
ESPN	0.548912703	0.055160799	0.070301032	0.784637121	0.432666359	NA
TNFRSF25	71.46372436	0.742756622	0.225308232	3.296624429	0.000978543	0.031384907
PLEKHG5	442.4272381	0.405418355	0.165558911	2.448786071	0.014333855	0.173113766
NOL9	801.6833065	0.074273722	0.134641499	0.551640636	0.581194589	0.836543736
ZBTB48	81.38894378	0.061803107	0.224035467	0.275863047	0.782653257	0.924443752
KLHL21	719.2427778	0.049468847	0.199415994	0.248068603	0.804081327	0.93090893
PHF13	273.4354808	-0.184479614	0.178925947	-1.031038914	0.302522572	0.669420418
THAP3	109.4346585	-0.253745998	0.214685421	-1.181943314	0.237228194	0.612743295
DNAJC11	1102.109812	-0.06403425	0.144134224	-0.444268183	0.656848702	0.872539432
CAMTA1	163.2765695	0.019653514	0.189090646	0.103936996	0.917219347	0.972892289
VAMP3	2590.44042	-0.062511365	0.129964289	-0.480988779	0.630524474	0.860404433
PER3	98.45794929	0.218145051	0.204245242	1.068054505	0.285495926	0.655931593
UTS2	1.012051561	0.061459424	0.117775376	0.521835935	0.601784567	NA
TNFRSF9	4.571161987	-0.162404746	0.199475943	-0.814157056	0.415554983	NA
PARK7	1360.387798	0.037296261	0.153493235	0.242983095	0.808018493	0.932264933
ERRFI1	2196.097962	-0.416876048	0.139508525	-2.988176143	0.002806478	0.064861451
SLC45A1	35.19025937	-0.041448208	0.254108369	-0.163112331	0.870429991	0.95574117
RERE	1041.687536	0.254375618	0.190002847	1.338798982	0.180636122	0.550059824
LOC102724552	1.306945902	-0.128366098	0.121534516	-1.056211049	0.290871804	NA
ENO1	15188.16231	-0.225066004	0.193068133	-1.165733569	0.243722183	0.620203202
ENO1-AS1	0.565532741	-0.053349196	0.070330625	-0.758548583	0.44812264	NA
SLC2A5	289.7524109	-0.297873293	0.185841411	-1.602835938	0.10897088	0.455386904
GPR157	29.00752117	-0.385776572	0.254959904	-1.513087217	0.130257506	0.488757983
MIR34A	4.037447811	0.033063699	0.193518272	0.170855694	0.864337235	NA
H6PD	1395.610665	-0.188408302	0.173003573	-1.08904284	0.276134994	0.647888162
SPSB1	1299.044896	0.534847484	0.165854685	3.224795765	0.001260626	0.037506179
LOC100506022	11.51905947	-0.396271296	0.25261726	-1.568662792	0.116726533	0.469743592
SLC25A33	39.35582083	0.02463523	0.248968095	0.098949347	0.921178488	0.973718316
TMEM201	84.57776792	0.320586848	0.227636775	1.408326263	0.159034482	0.525208215
PIK3CD	282.7585853	0.617012052	0.17824436	3.461607722	0.000536959	0.019990203
PIK3CD-AS2	0.843737534	-0.013319096	0.108453159	-0.122809667	0.902257819	NA
CLSTN1	3821.538482	0.259043807	0.159912149	1.619913234	0.105250917	0.449813707
CTNNBIP1	122.6610941	-0.187465893	0.197016074	-0.951525879	0.341337488	0.701609507
LZIC	203.0227943	-0.18308251	0.234925529	-0.779321476	0.435790367	0.758422473
NMNAT1	266.6515564	0.030217357	0.182776186	0.165324367	0.868688681	0.955581366
UBE4B	826.4738523	-0.062519615	0.151937471	-0.411482532	0.680718747	0.880848185
KIF1B	1830.022716	0.019330843	0.139363603	0.138707975	0.889680916	0.963283238
PGD	6094.082289	-0.111627448	0.184119478	-0.606277235	0.544330673	0.817578178
APITD1	4.545898168	0.064536502	0.196107425	0.329087501	0.742089551	NA
DFFA	1618.664275	0.249996674	0.219225988	1.140360578	0.25413611	0.627458691
PEX14	596.0699466	0.192702605	0.170375729	1.131044933	0.25803618	0.629730012
CASZ1	17.0946543	0.142656293	0.25624111	0.556726798	0.577714105	0.835195865
TARDBP	1002.66029	0.22975808	0.142339096	1.614160033	0.106492719	0.452426619
SRM	506.5472258	-0.020649189	0.152658698	-0.135263757	0.892403339	0.963999763
EXOSC10	1592.939209	0.245626503	0.153893758	1.5960784	0.11047129	0.459101196
MTOR	1666.974398	-0.051550043	0.134253538	-0.383975307	0.70099675	0.890764019
UBIAD1	150.2283648	-0.104010273	0.19157501	-0.542921923	0.587183561	0.839500568
PTCHD2	0.488908605	0.029802144	0.075524385	0.394602931	0.69313595	NA
LOC101929181	4.033309478	0.104622513	0.202121689	0.517621405	0.604722444	NA
FBXO2	14.58956157	-0.225578219	0.255920479	-0.88143872	0.378080408	0.725739058
FBXO44	130.301642	0.23875764	0.203259617	1.17464376	0.240137268	0.616039749
FBXO6	330.4598571	0.100101853	0.189223048	0.529015116	0.596794964	0.843552095
MAD2L2	216.0572066	0.361815251	0.176709733	2.047511733	0.040607866	0.293269448
DRAXIN	0.553979885	-0.032721193	0.087584376	-0.373596227	0.708704741	NA
AGTRAP	443.0416696	-0.546484631	0.205742729	-2.656155257	0.007903722	0.123344397
MTHFR	144.3641712	-0.85752595	0.194729615	-4.403675069	1.06E-05	0.000965807
CLCN6	178.0116553	0.203498888	0.188355104	1.080400177	0.279964017	0.650141849
NPPA-AS1	0.908137644	-0.035255835	0.113236417	-0.311347146	0.75553673	NA
NPPB	1.573875477	0.028670774	0.144209547	0.198813287	0.842408802	NA
RNU5E-1	9.139322774	-0.073665065	0.215851432	-0.341276701	0.732895286	0.904483533
KIAA2013	1111.980759	-0.103432804	0.14209285	-0.727924056	0.466660076	0.776472578
PLOD1	7314.963732	-0.043135295	0.145708797	-0.296037688	0.7672013	0.916925721
MFN2	2012.349952	0.073176069	0.150064774	0.487629889	0.62581202	0.858078006
MIIP	125.0118646	0.046184292	0.220782038	0.209185008	0.834303815	0.942020723
TNFRSF8	122.1457674	0.069193161	0.212934652	0.324950216	0.745218751	0.90979709
TNFRSF1B	171.1732524	0.261722811	0.184794759	1.416289149	0.156690864	0.522011877
VPS13D	2161.683272	0.01446553	0.127495309	0.113459313	0.909666418	0.970620135
DHRS3	4546.000781	-0.077492218	0.1333593	-0.581078471	0.561187568	0.826287325
AADACL4	1.097825406	0.098725714	0.09153351	1.078574544	0.280777434	NA
HNRNPCL1	15.17078117	0.415277004	0.238933588	1.738043644	0.082203124	0.406778599
HNRNPCL2	4.181087496	-0.090226878	0.18981709	-0.475335903	0.634547572	NA
PDPN	38.29540508	-0.724206243	0.245301736	-2.952307862	0.003154083	0.070215132
PRDM2	810.1246744	0.136712326	0.143067355	0.955580161	0.339284389	0.700631455
KAZN	14.52785498	0.036957445	0.251109243	0.147176759	0.882992505	0.960158443
TMEM51-AS1	4.076075046	0.05528077	0.185411825	0.298151267	0.765587715	NA
TMEM51	163.9333084	-0.215016213	0.192062969	-1.119508953	0.262923074	0.634064706
FHAD1	2.729314623	0.098857654	0.167406076	0.590526085	0.554838003	NA
EFHD2	1520.028648	0.28250582	0.203439086	1.388650654	0.164939006	0.531517903
CTRC	0.706242687	0.036168311	0.086777994	0.41679128	0.676831081	NA
CELA2B	0.340773716	0.033095763	0.063858288	0.518268863	0.604270695	NA
CASP9	78.89708907	-0.07708908	0.220007551	-0.350392882	0.726043868	0.901604471
DNAJC16	919.3148917	-0.070557468	0.135027862	-0.522540072	0.601294354	0.845244874
AGMAT	35.06253392	-0.021379513	0.254533411	-0.083994917	0.933060473	0.978009047
DDI2	142.4963085	-0.676418468	0.21058653	-3.212069019	0.001317827	0.038130066
RSC1A1	184.0873488	-0.589547875	0.207133813	-2.846217453	0.004424197	0.08757592
PLEKHM2	1273.664124	0.021751187	0.141684602	0.153518357	0.877989515	0.958539879
SLC25A34	3.928642661	-0.33669941	0.186482229	-1.805530807	0.070991659	NA
FBLIM1	1287.61412	-0.05343892	0.14841035	-0.360075425	0.71879073	0.898491967
UQCRHL	0.823180631	-0.018541992	0.114793183	-0.161525203	0.871679763	NA
FLJ37453	10.23977184	-0.064641815	0.245764952	-0.263022917	0.792532915	0.927522782
SPEN	1794.928769	0.187616821	0.17490136	1.072700756	0.283405401	0.653446939
ZBTB17	387.3765892	0.008101639	0.172646731	0.04692611	0.962572118	0.987404257
HSPB7	49.73983216	0.486923733	0.235539057	2.067273847	0.038708357	0.285308915
CLCNKA	0.562623916	-0.071530391	0.08054862	-0.888039932	0.374519272	NA
CLCNKB	0.549841533	0.029272564	0.086693211	0.337656938	0.735621729	NA
FAM131C	4.807786765	0.145015194	0.201875665	0.718339151	0.472548196	NA
EPHA2	1099.282582	-0.149565397	0.163079185	-0.917133578	0.359072647	0.712019384
ARHGEF19	26.5031348	-0.386334143	0.256745927	-1.504733288	0.132392661	0.491353319
RSG1	26.544319	-0.11114485	0.256150401	-0.433904647	0.664357685	0.875877849
FBXO42	347.7689868	-0.076812211	0.20398089	-0.376565722	0.706496366	0.892817401
SZRD1	2359.236281	0.002172469	0.163276862	0.013305433	0.989384114	0.996833223
NECAP2	1301.956357	-0.010712538	0.137866451	-0.07770228	0.938064881	0.979534577
CROCCP3	20.00002084	-0.118164974	0.256897651	-0.459969071	0.645538421	0.86831622
NBPF1	768.2624977	0.286567593	0.166716482	1.718891799	0.085634076	0.412627503
CROCCP2	90.9977285	0.380261516	0.211206456	1.800425628	0.071793457	0.384226377
MST1P2	9.668608236	-0.003395623	0.244857319	-0.013867763	0.988935481	0.996630621
MST1L	4.174297961	-0.055935701	0.198906978	-0.281215378	0.77854521	NA
CROCC	131.1028622	-0.00561398	0.198525772	-0.028278345	0.977440152	0.992382277
MFAP2	2170.738605	0.025625703	0.191710154	0.133668994	0.893664324	0.964703195
ATP13A2	1226.767447	-0.132090757	0.154132766	-0.85699336	0.391448554	0.734200866
SDHB	665.4001735	-0.248592108	0.178563374	-1.392178605	0.16386832	0.530384128
PADI2	0.390164227	-0.038123062	0.064036684	-0.595331608	0.551621832	NA
PADI1	12.50836446	0.036964568	0.249507188	0.148150311	0.882224145	0.960158443
RCC2	2319.880148	-0.234591472	0.15317968	-1.531479059	0.125651038	0.481601785
ARHGEF10L	176.5292078	0.094458244	0.217748869	0.433794418	0.664437735	0.875877849
KLHDC7A	0.267927915	0.005381267	0.063827471	0.084309583	0.932810294	NA
ALDH4A1	37.07751847	-0.367544565	0.25306576	-1.452367819	0.146399359	0.510876287
IFFO2	786.0589493	0.163508492	0.157084113	1.040897696	0.297923031	0.666845731
UBR4	6934.894903	-0.107833323	0.136861248	-0.787902524	0.430753725	0.755457816
EMC1	2416.8075	-0.086174491	0.135442991	-0.636241787	0.524618841	0.80628389
MRTO4	518.9481218	-0.182315402	0.164004951	-1.111645722	0.266290506	0.637887016
AKR7L	34.40291734	0.266268916	0.254326349	1.046957649	0.295119111	0.663845197
AKR7A3	2.045447156	-0.066844791	0.140996641	-0.474087826	0.635437279	NA
LOC100506730	19.7876151	0.209668764	0.2567248	0.81670631	0.414096284	0.74698845
AKR7A2	213.6492395	-0.575456173	0.194851477	-2.953306698	0.003143894	0.070203316
PQLC2	154.6493836	-0.306774838	0.1861507	-1.647991859	0.099354342	0.439977974
CAPZB	3001.181947	0.126746367	0.180815302	0.700971463	0.483320824	0.786518374
MINOS1	316.9408382	-0.167730411	0.181598014	-0.923635711	0.355676014	0.709525908
RPS14P3	1.321165939	-0.129474243	0.121862561	-1.062461206	0.288026361	NA
NBL1	2.682308077	0.022832403	0.178318263	0.128042989	0.898114953	NA
TMCO4	212.7876943	-0.01774071	0.224255018	-0.079109533	0.936945501	0.979493589
OTUD3	142.4821811	0.29302986	0.201887938	1.45144808	0.14665513	0.511244068
PLA2G2A	0.391367548	0.033095761	0.063858289	0.518268838	0.604270712	NA
CAMK2N1	683.5365553	0.462421643	0.184186974	2.510609918	0.012052279	0.157595142
MUL1	1347.017155	0.361670157	0.183183479	1.974360132	0.048340808	0.32045808
FAM43B	0.378654675	0.039865159	0.069924208	0.570119567	0.568596604	NA
CDA	209.8117958	0.157004043	0.1970685	0.796697814	0.425626554	0.752482515
PINK1	1188.587111	0.112154962	0.139619613	0.803289445	0.421807457	0.751396333
PINK1-AS	181.5089435	0.093854947	0.186525708	0.503174323	0.614841716	0.851622784
DDOST	3275.052954	-0.220488735	0.14517703	-1.518757725	0.128823491	0.486090635
KIF17	28.47692554	0.308028696	0.255327532	1.206406114	0.22766094	0.602706999
SH2D5	60.65768853	-0.098766634	0.232785071	-0.42428251	0.671359793	0.87712536
HP1BP3	2291.373216	-0.007594285	0.138554633	-0.054810762	0.956289227	0.986016923
EIF4G3	3433.609928	0.130650207	0.130372079	1.002133341	0.316279197	0.681857535
ECE1	3090.83238	0.367146207	0.144642439	2.538302103	0.011139178	0.150878171
LOC100506801	0.757706029	-0.094781255	0.091313243	-1.037979291	0.299279697	NA
NBPF3	192.8820616	0.021685834	0.169904687	0.127635289	0.898437603	0.966598679
ALPL	40.40111142	0.246768368	0.243410999	1.013793006	0.310681533	0.676343972
RAP1GAP	15.68789541	-0.39447114	0.256092811	-1.540344446	0.123476415	0.480126154
USP48	1025.885858	0.139532685	0.165075831	0.845264166	0.397963363	0.738446634
LDLRAD2	2.129531514	0.204776519	0.167174885	1.224923941	0.220603879	NA
HSPG2	4794.638805	0.131206668	0.162122987	0.809303294	0.418340712	0.749738448
LOC101928043	0.367541802	-0.027106986	0.06387584	-0.424369942	0.671296039	NA
LINC00339	20.1635696	-0.682606003	0.255947213	-2.666979627	0.007653631	0.120747614
CDC42	3740.385656	-0.275929159	0.178662011	-1.544419871	0.122486649	0.479061243
WNT4	3.42743321	-0.132386565	0.163992001	-0.807274528	0.419508336	NA
ZBTB40	871.7929951	-0.042908742	0.153120307	-0.280228945	0.779301861	0.92289723
EPHB2	1296.329796	0.213981434	0.152303576	1.404966584	0.160031215	0.525287109
C1orf234	0.657533785	-0.041695382	0.092418229	-0.451159718	0.65187444	NA
KDM1A	1252.779109	0.168294948	0.135409333	1.242860779	0.213919141	0.58710119
LUZP1	2825.232462	0.367229189	0.130315347	2.818004158	0.004832318	0.091524649
HTR1D	44.56956945	-0.474339994	0.251881681	-1.883185751	0.059675199	0.354996954
LINC01355	16.27989901	-0.203352076	0.256780066	-0.791930927	0.428400953	0.754249684
HNRNPR	3163.034176	0.109580625	0.189665665	0.577756786	0.563428335	0.827913473
ZNF436	365.434824	-0.045328548	0.160996239	-0.281550355	0.778288312	0.922235238
ZNF436-AS1	21.13818678	-0.025157828	0.256526261	-0.098071162	0.921875786	0.973718316
TCEA3	179.8887501	0.274780661	0.205546685	1.336828474	0.181278632	0.550059824
ASAP3	191.7983082	0.066605642	0.187299682	0.355610014	0.722132643	0.900272301
E2F2	22.19343768	0.037659619	0.255476127	0.147409541	0.882808775	0.960158443
LOC101928163	0.782735096	0.075276703	0.080470076	0.935462069	0.349550222	NA
ID3	460.855076	-0.426251401	0.197665796	-2.156424683	0.031050519	0.258893935
RPL11	17423.82126	0.277214625	0.227540392	1.218309515	0.223106376	0.598497761
TCEB3	3348.410049	0.073213598	0.146411149	0.500054805	0.617036488	0.853012016
TCEB3-AS1	15.94091082	0.094885575	0.252944005	0.375124822	0.707567637	0.893427326
PITHD1	432.095364	-0.130719326	0.167827246	-0.77889216	0.436043243	0.758467957
LYPLA2	396.3675737	-0.305152768	0.186799036	-1.633588565	0.102345271	0.446373744
GALE	155.2864054	-0.453825264	0.209525468	-2.165967073	0.030313703	0.255946443
HMGCL	375.0792032	-0.170149479	0.162111877	-1.049580585	0.293910987	0.663605432
FUCA1	117.6844571	0.125248874	0.195249235	0.641482023	0.521209557	0.804714892
PNRC2	1720.059522	-0.421135201	0.162803449	-2.586770759	0.009688002	0.138681202
SRSF10	1800.307995	0.156318815	0.157741633	0.990980073	0.321695311	0.68580256
MYOM3	14.72517082	0.04957194	0.254442816	0.194825464	0.845529587	0.946678483
IL22RA1	9.986157918	0.55455142	0.229412591	2.417266719	0.015637554	0.181583392
IFNLR1	4.501961875	0.121524226	0.208879819	0.581790174	0.560708023	NA
GRHL3	1.416039814	-0.208937256	0.131479433	-1.589125012	0.112032172	NA
STPG1	206.6729507	0.029840258	0.185279055	0.161055755	0.872049488	0.956339968
NIPAL3	1196.992327	0.244035887	0.17366052	1.405246781	0.159947908	0.525208215
RCAN3AS	0.743994816	0.039449936	0.08822399	0.447156565	0.65476202	NA
RCAN3	157.9570607	0.7379589	0.180858685	4.080306681	4.50E-05	0.002885061
NCMAP	0.797212544	0.032384284	0.098432557	0.328999727	0.742155894	NA
SRRM1	2193.674472	0.23054262	0.164499787	1.401476711	0.161071567	0.52674236
CLIC4	17966.82083	0.977158864	0.131673285	7.421086683	1.16E-13	7.12E-11
RUNX3	0.635469717	-0.042070161	0.091340884	-0.460584125	0.645097003	NA
SYF2	1491.942967	0.2219252	0.192310877	1.153991925	0.24850348	0.624234144
RSRP1	189.7525074	-0.360433377	0.191807246	-1.879143694	0.060224875	0.356706481
RHD	1.777612078	-0.18895692	0.141644034	-1.33402668	0.182195113	NA
TMEM50A	3430.243764	0.28802173	0.152256492	1.89168768	0.058532606	0.352660127
RHCE	11.8695293	-0.512899307	0.247946516	-2.068588484	0.038584719	0.285015535
TMEM57	1129.333462	0.063240776	0.152022627	0.41599581	0.677413069	0.879101088
LDLRAP1	245.3468415	0.194464854	0.162504048	1.196676982	0.231432482	0.607545508
MAN1C1	13.03665363	-0.145805588	0.249410035	-0.584601931	0.558815409	0.824911374
SEPN1	1802.850089	0.08744857	0.177762714	0.491939893	0.622761836	0.856053594
MTFR1L	334.511438	-0.361275353	0.203515533	-1.775173363	0.075869267	0.393345847
LOC646471	2.654945641	0.03754756	0.177248857	0.211835273	0.832235549	NA
AUNIP	25.56134422	0.163894122	0.256619402	0.638666137	0.523040146	0.805645044
PAQR7	358.8644677	0.263012889	0.175400766	1.499496812	0.133744795	0.493567291
STMN1	561.6032309	-0.157989412	0.172308194	-0.916900169	0.359194955	0.712064978
PAFAH2	466.1361198	-0.183248869	0.151151257	-1.212354256	0.225376803	0.60001941
EXTL1	26.20064774	-0.040094524	0.253006051	-0.158472588	0.874084419	0.956941024
SLC30A2	0.340773716	0.033095763	0.063858288	0.518268863	0.604270695	NA
PDIK1L	98.10403694	0.067156367	0.224764154	0.29878593	0.765103387	0.916704085
ZNF593	114.2707147	-0.193677847	0.201594618	-0.960729256	0.336688317	0.698547193
CNKSR1	3.853644081	-0.128582675	0.197300574	-0.651709582	0.51458854	NA
LOC101928303	1.24891136	0.017813628	0.123213057	0.144575815	0.885045793	NA
CEP85	258.39059	-0.124126563	0.168972433	-0.734596531	0.462585251	0.77338294
SH3BGRL3	5846.088793	0.204697103	0.206783366	0.989910879	0.322217682	0.68626995
UBXN11	53.77260983	0.314528328	0.246937033	1.273718746	0.20276311	0.574333584
CD52	2.693858036	0.136355071	0.161310732	0.845294479	0.397946443	NA
AIM1L	1.091581376	0.05572654	0.117305556	0.475054568	0.63474808	NA
LIN28A	1.611385981	0.061203303	0.124141769	0.493011367	0.622004556	NA
DHDDS	807.428186	-0.003421475	0.144871704	-0.023617278	0.98115789	0.993504553
LOC101928324	0.366070632	0.039012536	0.069192456	0.56382644	0.572872256	NA
HMGN2	1565.335712	0.091361832	0.141258511	0.646770456	0.517780516	0.803175784
RPS6KA1	167.8212136	0.079913914	0.20508478	0.389662821	0.696785892	0.888392214
ARID1A	1810.496487	0.152951912	0.178509947	0.856825708	0.391541216	0.734200866
PIGV	221.0036515	0.007025329	0.183565662	0.038271476	0.969471233	0.989594002
ZDHHC18	233.9228683	-0.43833993	0.188948857	-2.319886647	0.02034701	0.208903014
SFN	2.916871169	-0.081258512	0.162705529	-0.499420716	0.617483028	NA
GPN2	361.3518995	0.254567441	0.196125088	1.297985098	0.194292456	0.56504657
GPATCH3	160.9268011	-0.125173526	0.193324802	-0.647477842	0.517322731	0.803175784
NUDC	1949.216512	0.094674474	0.126331404	0.749413616	0.453607947	0.767000671
TRNP1	1644.200258	0.424868306	0.213059342	1.994131312	0.046137706	0.313399933
FAM46B	1.360808576	-0.026891286	0.117170796	-0.22950502	0.818476419	NA
SLC9A1	390.3918657	-0.10281097	0.184156925	-0.55827914	0.576653787	0.834512595
WDTC1	378.7926079	0.011037333	0.172801861	0.063872764	0.949071539	0.983315112
TMEM222	412.5708075	0.073634526	0.168457767	0.437109709	0.662031786	0.874601679
ACTG1P20	12.92510746	-0.131509606	0.242683575	-0.54189743	0.587889167	0.839631056
MAP3K6	259.6766391	0.243209889	0.191999458	1.266721747	0.205254801	0.578020303
GPR3	37.20631343	0.272786945	0.250965342	1.086950664	0.277058614	0.648253761
WASF2	1463.486699	0.114068007	0.143820959	0.793125065	0.427704961	0.753747433
AHDC1	166.726731	0.173057528	0.202093806	0.856322772	0.391819269	0.734295263
FGR	1.305587545	-0.085457703	0.130100617	-0.656858551	0.511271872	NA
IFI6	34806.88779	0.128778486	0.128658937	1.000929196	0.31686104	0.682140504
FAM76A	224.7168216	0.282161588	0.194955847	1.447310212	0.14781006	0.513034459
STX12	1587.654296	0.114499489	0.138008672	0.829654308	0.406734262	0.742992669
PPP1R8	783.0337043	0.008004048	0.139901032	0.057212215	0.954376148	0.985390459
SCARNA1	1.758145663	-0.020941856	0.112918474	-0.185459959	0.852868284	NA
THEMIS2	767.7671723	0.422657787	0.164471914	2.569787	0.010176106	0.143552767
RPA2	682.199295	-0.006068369	0.15485848	-0.039186547	0.96874166	0.989444346
SMPDL3B	0.916583335	0.031979056	0.110937687	0.288261424	0.773146634	NA
XKR8	165.9747271	0.009591196	0.190879779	0.050247311	0.959925311	0.98691604
EYA3	555.6517369	-0.195936084	0.151283036	-1.295162298	0.195264248	0.565700576
PTAFR	8.085774429	0.210062834	0.23681495	0.887033669	0.375060774	0.722304356
DNAJC8	2192.93227	0.037809524	0.146472334	0.258134237	0.796303309	0.928724588
ATPIF1	961.9181747	-0.156424183	0.136109737	-1.149250495	0.250452705	0.626205094
SESN2	388.1924663	-0.646139554	0.18927248	-3.413806145	0.000640621	0.022723254
MED18	305.3876576	0.057993111	0.168398964	0.344379265	0.730561081	0.903336983
PHACTR4	861.7455013	0.598796537	0.150009676	3.991719412	6.56E-05	0.003895369
SNHG3	70.43161447	-0.221595302	0.233096346	-0.950659696	0.341777154	0.701903033
RCC1	260.0964944	-0.05184468	0.175169696	-0.295968316	0.767254278	0.916925721
SNORA73A	1664.305739	-0.269976184	0.185965373	-1.451755126	0.146569705	0.511208367
SNORA73B	3119.028236	0.255588725	0.230335549	1.109636468	0.26715571	0.639283917
TRNAU1AP	109.3091978	0.236722582	0.208581125	1.134918523	0.256409458	0.628780986
SNHG12	65.1392181	0.352862513	0.227660192	1.54995263	0.121152886	0.476422809
SNORD99	2.34456887	0.083106872	0.163769014	0.50746396	0.611829318	NA
SNORA61	31.77011052	0.062460042	0.255959372	0.244023267	0.8072128	0.93193708
SNORA44	4.944888748	-0.171678723	0.217715693	-0.788545465	0.430377715	NA
SNORA16A	3.778464891	0.048313305	0.197443055	0.244694881	0.806692692	NA
RAB42	9.8283257	0.172401772	0.238374237	0.72323995	0.469532479	0.778034688
TAF12	1097.878789	0.184651326	0.219178333	0.842470712	0.399524527	0.740208997
RNU11	170.8003003	-0.304476656	0.219913132	-1.38453149	0.166195773	0.532539188
GMEB1	252.8843773	0.165102015	0.161433251	1.022726194	0.306437323	0.671922013
YTHDF2	1351.339708	-0.088237415	0.157162311	-0.561441315	0.574496726	0.833839495
OPRD1	0.195082113	-0.023019791	0.063807593	-0.36076884	0.718272259	NA
EPB41	100.3789873	-0.000483437	0.201547429	-0.002398627	0.998086175	0.999461602
TMEM200B	93.32594967	0.447116457	0.206713329	2.162978354	0.030542845	0.25687766
SRSF4	1400.452493	0.219672042	0.191718253	1.145806616	0.251875177	0.62652877
MECR	105.4561558	-0.001405689	0.222975138	-0.006304239	0.994969978	0.998420656
PTPRU	224.8614781	0.25213077	0.182842486	1.378950676	0.167909962	0.535382784
MATN1-AS1	5.533146289	-0.143061427	0.220036665	-0.650170856	0.515581864	NA
SDC3	952.3484991	0.064997794	0.184542475	0.35221048	0.724680418	0.901130847
PUM1	3719.863385	0.19369481	0.178558713	1.084768175	0.278024344	0.648599803
NKAIN1	2.295119288	0.139410766	0.150414623	0.926843171	0.354007967	NA
SNRNP40	508.0014155	-0.248960541	0.191005531	-1.303420588	0.192431212	0.562420625
ZCCHC17	1016.825689	-0.167294205	0.185842762	-0.900192197	0.368017978	0.719093984
FABP3	16.4327901	0.138425334	0.25603446	0.540651185	0.588748031	0.839661577
SERINC2	764.0534051	-0.29788678	0.160742922	-1.853187537	0.063855483	0.365749353
TINAGL1	1392.066849	-0.02184724	0.14126561	-0.154653632	0.877094386	0.958150654
HCRTR1	2.868221569	-0.072467235	0.170756864	-0.424388417	0.671282567	NA
PEF1	430.3313537	-0.177035561	0.186167679	-0.950946812	0.341631377	0.701895315
COL16A1	423.0486634	-0.339505286	0.196188408	-1.730506351	0.083539847	0.408921501
ADGRB2	136.6323756	0.079012944	0.195418697	0.404326432	0.685972691	0.882966647
SPOCD1	819.5601671	0.385020823	0.160896368	2.392973983	0.016712426	0.188624729
PTP4A2	5905.794857	0.092021376	0.158420735	0.58086699	0.561330101	0.826385512
KHDRBS1	1264.798112	0.278418306	0.134793242	2.065521256	0.038873706	0.285907806
TMEM39B	96.29894299	-0.103869641	0.217049221	-0.478553394	0.632256381	0.861097098
KPNA6	3918.571489	0.089559333	0.140324055	0.638232218	0.523322527	0.805715872
TXLNA	2598.957873	0.145330164	0.13457055	1.079955185	0.280162137	0.650282116
CCDC28B	49.03346976	-0.234860053	0.245233941	-0.957697996	0.338215068	0.699845816
IQCC	35.11473713	0.099845969	0.252953431	0.394720755	0.693048983	0.887204474
TMEM234	106.7842726	-0.193833001	0.213089947	-0.909629964	0.363017691	0.714673078
EIF3I	2643.475342	0.075222985	0.15218652	0.494281527	0.62110737	0.855003919
MTMR9LP	12.32461127	-0.066740984	0.251680895	-0.26518097	0.790870054	0.927294476
FAM167B	13.35870274	0.560120011	0.248244385	2.256324997	0.024050285	0.229621495
HDAC1	741.6517381	0.061036656	0.147969494	0.412494864	0.679976745	0.880640962
MARCKSL1	625.8632739	0.04006002	0.14587522	0.274618406	0.783609424	0.924496252
FAM229A	1.018193235	0.070933701	0.117252172	0.604967057	0.545200886	NA
TSSK3	0.379454675	0.003695061	0.070072212	0.052732186	0.957945294	NA
BSDC1	1539.066744	0.003765058	0.146091803	0.025771866	0.979439302	0.992873282
ZBTB8A	168.5747386	0.142765136	0.206960238	0.689819152	0.490307923	0.789869203
ZBTB8OS	466.0388919	-0.083872408	0.161455232	-0.519477796	0.603427593	0.846866986
RBBP4	2055.388603	0.171134299	0.158958075	1.076600225	0.281658904	0.651518869
SYNC	393.6473835	0.169182487	0.165324207	1.023337662	0.306148222	0.671804434
KIAA1522	112.862997	0.091239264	0.213066957	0.428218741	0.668491873	0.87619971
YARS	2534.485775	-0.04923485	0.134403732	-0.366320556	0.714125893	0.897037923
S100PBP	424.2212969	-0.058568287	0.150160929	-0.390036793	0.69650934	0.888392214
FNDC5	0.932032899	-0.038921612	0.113698762	-0.342322212	0.732108421	NA
HPCA	2.135871527	0.080831444	0.16705553	0.483859732	0.62848542	NA
TMEM54	224.3559728	0.402123578	0.21168799	1.899605065	0.057484967	0.349770947
RNF19B	528.5645008	0.190164405	0.145979591	1.302678018	0.19268471	0.562887597
AK2	2681.433008	0.157991205	0.143087673	1.104156649	0.269525191	0.641549008
AZIN2	36.3146679	-0.269052259	0.248695461	-1.081854322	0.279317264	0.649431516
TRIM62	97.32398533	0.582607821	0.211199261	2.758569412	0.005805497	0.103201255
ZNF362	219.951717	-0.112544562	0.204989364	-0.54902635	0.582987367	0.837599716
A3GALT2	1.733751123	0.007392836	0.148134104	0.049906373	0.960196998	NA
PHC2	1773.001288	-0.216837696	0.149172337	-1.453605271	0.146055775	0.510332086
MIR3605	1.417071001	-0.137880104	0.124918752	-1.103758263	0.269698014	NA
LOC101929464	0.195082113	-0.023019791	0.063807593	-0.36076884	0.718272259	NA
ZSCAN20	219.9227006	0.184566279	0.171196722	1.0780947	0.280991497	0.651082529
CSMD2	10.48693199	0.358689144	0.249611893	1.436987394	0.150721576	0.515953548
SMIM12	422.6456155	0.047197866	0.164253257	0.28734813	0.773845773	0.920271284
LOC653160	18.57902962	0.270238294	0.256904536	1.051901606	0.292844695	0.662081971
ZMYM6NB	472.9059638	0.086022299	0.202316971	0.425185778	0.670701251	0.87712536
ZMYM6	438.6037902	0.060226384	0.15602642	0.386001192	0.699495786	0.889810618
ZMYM1	373.7621912	-0.27758916	0.197999383	-1.401969828	0.160924257	0.526692892
SFPQ	2102.254017	0.179214651	0.132735691	1.350161733	0.17696411	0.547188479
ZMYM4	2393.432164	-0.000635961	0.136297782	-0.004665969	0.996277109	0.999011012
KIAA0319L	1181.900701	-0.319881838	0.141646657	-2.258308413	0.023926438	0.229571095
NCDN	379.8129132	-0.004763214	0.174635624	-0.027275154	0.978240274	0.992471573
TFAP2E	3.328229954	0.001571942	0.1882174	0.008351734	0.993336358	NA
PSMB2	1630.612629	-0.090823989	0.141248924	-0.643006587	0.520219826	0.804546077
C1orf216	259.9638157	0.191931478	0.176163848	1.089505481	0.275931039	0.647888162
CLSPN	446.4890649	0.114602559	0.163724506	0.699971934	0.483944832	0.7866562
AGO4	324.3912256	0.277373814	0.171184276	1.620322969	0.105162917	0.449615416
AGO1	726.7322234	-0.09419167	0.15906567	-0.59215587	0.553746218	0.822449547
AGO3	338.3238953	-0.241968288	0.174073795	-1.390032817	0.164518912	0.531154341
TEKT2	1.114445444	0.00049831	0.098572275	0.005055278	0.995966489	NA
ADPRHL2	587.8985569	-0.063908341	0.165643347	-0.385818942	0.699630766	0.889810618
COL8A2	28.16455897	-0.080013742	0.256279593	-0.312212693	0.754878886	0.913715886
TRAPPC3	640.5689297	-0.147515987	0.166198283	-0.887590322	0.374761161	0.722304356
MAP7D1	2299.186437	0.145628061	0.159506777	0.912989807	0.361247902	0.713586641
THRAP3	3757.530901	-0.02477294	0.124260296	-0.199363282	0.841978581	0.945177023
SH3D21	203.8344986	0.710295306	0.193598915	3.66890128	0.000243595	0.011229322
EVA1B	135.8516656	-0.184485019	0.236622478	-0.779659735	0.435591185	0.758366986
STK40	342.7988606	-0.187704456	0.176175791	-1.065438419	0.286677579	0.657111467
LSM10	141.1466352	0.207546847	0.208775612	0.994114424	0.320167164	0.684919056
OSCP1	159.2068263	0.351790543	0.192161726	1.830700372	0.067145278	0.373983045
MRPS15	489.4074802	-0.252139947	0.194120677	-1.298882487	0.193984261	0.564813689
CSF3R	0.340773716	0.033095763	0.063858288	0.518268863	0.604270695	NA
GRIK3	0.488908605	0.029802144	0.075524385	0.394602931	0.69313595	NA
LINC01137	21.35345967	-0.04439577	0.256644151	-0.172985706	0.862662663	0.952606541
ZC3H12A	480.1659925	0.274745608	0.199735803	1.37554511	0.168962511	0.536183298
MIR6732	0.906306457	-0.021495881	0.092864091	-0.231476787	0.816944417	NA
MEAF6	667.7625932	-0.269339226	0.169135452	-1.592446893	0.111284327	0.459845796
SNIP1	387.7571949	0.049810541	0.165198036	0.301520176	0.763017867	0.916227813
DNALI1	300.5077705	0.379267806	0.182401937	2.07929703	0.037590058	0.281446037
GNL2	1331.035483	0.108591618	0.149462406	0.726548038	0.46750287	0.776819705
C1orf109	307.0035241	0.265976995	0.163834568	1.623448572	0.104493549	0.4491175
CDCA8	152.60401	-0.054055485	0.205896781	-0.262536817	0.792907605	0.927628227
EPHA10	0.847677546	0.04448434	0.109098744	0.407743835	0.683461752	NA
MANEAL	8.774544719	-0.168661589	0.243152446	-0.693645454	0.487904581	0.788303849
YRDC	176.1365178	-0.333568828	0.226769099	-1.470962442	0.141301274	0.504213075
C1orf122	76.76107755	-0.589050334	0.256230498	-2.298907966	0.021510166	0.214911382
MTF1	609.478256	0.13270054	0.158675367	0.836302082	0.402984982	0.741468377
INPP5B	287.2436291	-0.207809953	0.164255182	-1.265165275	0.205812087	0.57899019
SF3A3	1668.160978	-0.042939142	0.138139317	-0.310839395	0.755922719	0.914254828
FHL3	192.5449046	-0.122967266	0.188301942	-0.653032383	0.513735402	0.802513514
UTP11L	696.293823	-0.253758229	0.180436502	-1.406357508	0.159617991	0.525208215
POU3F1	0.267927915	0.005381267	0.063827471	0.084309583	0.932810294	NA
RRAGC	520.7403799	-0.127021283	0.175912715	-0.722069938	0.470251479	0.778034688
GJA9-MYCBP	0.367541802	-0.027106986	0.06387584	-0.424369942	0.671296039	NA
RHBDL2	52.08716777	0.129226339	0.246254114	0.524768244	0.59974431	0.844910688
AKIRIN1	1706.359275	-0.152548948	0.154385413	-0.988104672	0.323101388	0.686688251
NDUFS5	1464.198946	-0.050748793	0.136223067	-0.372541847	0.709489461	0.89463775
MACF1	10774.01934	-0.098357847	0.126403179	-0.778127951	0.436493587	0.758535341
KIAA0754	525.0095235	0.193817609	0.144693583	1.339503834	0.180406707	0.550059824
BMP8A	0.71882673	0.045579551	0.096858193	0.470580237	0.637940523	NA
PPIEL	22.9567374	-0.087427899	0.256454008	-0.340910636	0.733170858	0.904589956
PABPC4	1066.206933	-0.088324968	0.154019143	-0.573467471	0.566328218	0.829016602
LOC101929516	0.367541802	-0.027106986	0.06387584	-0.424369942	0.671296039	NA
SNORA55	0.195082113	-0.023019791	0.063807593	-0.36076884	0.718272259	NA
PPIE	281.6542755	-0.181151448	0.186376998	-0.971962474	0.331069218	0.694571165
OXCT2	8.967306798	-0.235789204	0.236395324	-0.997435987	0.318552931	0.6837235
TRIT1	401.8633184	0.00164458	0.164588612	0.009992064	0.992027619	0.9978811
MYCL	21.12913511	0.559461315	0.253420446	2.207640792	0.027269323	0.247056944
MFSD2A	61.03632687	-0.327823809	0.240410731	-1.363598905	0.172693837	0.54024925
CAP1	16748.95879	0.194684449	0.182353334	1.067622101	0.28569101	0.656047289
PPT1	1004.505796	-0.331294484	0.139704471	-2.371395008	0.017721081	0.193410093
RLF	1216.172476	-0.254303725	0.155034278	-1.640306442	0.100941467	0.442530587
ZMPSTE24	1466.984516	-0.077492161	0.155424664	-0.498583419	0.618072889	0.853780085
COL9A2	2.789084637	0.213180906	0.166929546	1.277071143	0.201577131	NA
SMAP2	547.7793119	-0.025382739	0.154534031	-0.164253391	0.869531672	0.95574117
ZFP69B	102.4816615	-0.168447873	0.216125474	-0.779398514	0.435744999	0.758422473
ZFP69	65.67426335	0.233900468	0.238449885	0.980920869	0.326631765	0.690027309
EXO5	105.5369945	0.169831789	0.213701541	0.794714853	0.42677939	0.753052151
ZNF684	20.62538646	-0.34194536	0.256878513	-1.33115595	0.183137702	0.551603458
RIMS3	4.473525197	0.096183738	0.209864477	0.458313572	0.646727175	NA
NFYC-AS1	10.39223182	-0.109982323	0.245718339	-0.447595093	0.654445446	0.871500059
NFYC	322.4162635	0.076464839	0.161054222	0.474776995	0.634945932	0.861997576
KCNQ4	0.940280251	0.116236137	0.09863239	1.178478357	0.238605955	NA
CITED4	26.13996231	0.067407279	0.253785191	0.265607612	0.790541422	0.927130614
CTPS1	556.3544289	-0.356651716	0.165493961	-2.155073905	0.031156051	0.259439941
SLFNL1-AS1	6.738302447	0.07599124	0.210758044	0.360561518	0.718427261	NA
SLFNL1	0.651993772	0.011775532	0.091882857	0.128158096	0.898023861	NA
SCMH1	324.8748002	0.085671476	0.168934467	0.507128463	0.612064685	0.85065805
HIVEP3	125.4030663	0.532024665	0.208580132	2.550696748	0.010750782	0.147975597
FOXJ3	1540.470512	0.265093341	0.18992714	1.395763347	0.162785771	0.529345696
RIMKLA	2.294103868	0.081164336	0.165718595	0.489772051	0.62429521	NA
ZMYND12	4.660588714	-0.1778392	0.177595477	-1.001372352	0.316646826	NA
PPCS	645.2434551	0.077149436	0.184741654	0.41760715	0.676234368	0.878684107
CCDC30	13.69028491	0.272608295	0.255821234	1.065620279	0.286595328	0.657111467
PPIH	295.5059769	-0.006152634	0.209698503	-0.029340382	0.976593121	0.992142793
YBX1	10739.43718	0.021823981	0.137639883	0.158558554	0.874016685	0.956941024
P3H1	1550.501492	-0.31208894	0.148876691	-2.096291481	0.036056342	0.276743311
C1orf50	56.08502519	-0.330251834	0.241578194	-1.367059786	0.171606567	0.539828291
SVBP	61.69961377	-0.269359248	0.238210242	-1.130762667	0.258154997	0.629730012
ERMAP	266.5431394	0.080423715	0.176178236	0.456490633	0.648037205	0.869002539
ZNF691	136.5830318	0.102786902	0.231609145	0.443794663	0.657191047	0.872539432
SLC2A1	1313.050593	-0.226128656	0.184914577	-1.222881722	0.221374373	0.596595078
SLC2A1-AS1	7.080280948	-0.007327426	0.220050251	-0.033298874	0.973436252	0.991032869
FAM183A	2.003623038	-0.02421631	0.143231475	-0.169071147	0.86574068	NA
EBNA1BP2	2082.757254	0.090950705	0.180401304	0.504157691	0.614150569	0.851185233
MIR6733	0.556052716	-0.06670677	0.078901316	-0.845445595	0.397862097	NA
CFAP57	15.63108193	-0.345472342	0.256538368	-1.346669292	0.178086767	0.549161437
TMEM125	0.639409729	0.012456375	0.098921718	0.125921541	0.899794031	NA
C1orf210	0.365468971	-0.005404551	0.069442266	-0.077827974	0.937964894	NA
TIE1	190.2201164	0.122704672	0.191648735	0.640258188	0.522004759	0.805119963
MPL	1.03618846	0.014494817	0.116226242	0.124712082	0.900751492	NA
CDC20	117.1688439	-0.06839115	0.210061523	-0.325576762	0.744744596	0.909626528
ELOVL1	797.4207233	-0.132690536	0.157673611	-0.841551958	0.40003879	0.740455629
MED8	558.8070128	-0.283255634	0.154220837	-1.836688473	0.066255898	0.372774344
SZT2	575.3016408	-0.092593991	0.153938327	-0.601500566	0.547506635	0.819903395
HYI	211.6108675	-0.574585142	0.202815699	-2.833040757	0.004610751	0.089701858
PTPRF	2079.861346	0.084595297	0.160002929	0.528710924	0.597005998	0.84371896
KDM4A	1000.174695	-0.060703431	0.141230804	-0.429817219	0.667328606	0.87619971
KDM4A-AS1	6.267720382	-0.009991921	0.227825641	-0.043857756	0.965017788	NA
ST3GAL3	95.90240645	-0.282255592	0.225261746	-1.25301165	0.210201467	0.583788404
IPO13	410.7507158	-0.001392404	0.166182569	-0.00837876	0.993314795	0.99814456
DPH2	225.4057319	-0.052205828	0.17978909	-0.290372616	0.771531191	0.919226622
ATP6V0B	320.2061061	-0.558492799	0.244626456	-2.283043331	0.022427816	0.221368993
B4GALT2	776.0420734	0.048221491	0.203630368	0.236808939	0.812805016	0.933391154
CCDC24	23.23854425	-0.20846674	0.254373443	-0.819530286	0.41248393	0.745431091
SLC6A9	27.99168862	-0.503055391	0.255724667	-1.967175862	0.04916294	0.323669728
KLF17	0.465082859	-0.052787287	0.074841042	-0.705325392	0.480607762	NA
DMAP1	140.8864267	-0.022249535	0.198530936	-0.112070874	0.910767211	0.971489788
ERI3	218.1837833	-0.432586409	0.223267332	-1.937526668	0.052680997	0.334559304
ERI3-IT1	2.534947633	-0.234121836	0.161146818	-1.452848025	0.146265955	NA
RNF220	766.1018962	0.251795887	0.181032985	1.390884021	0.164260599	0.531148462
TMEM53	53.13092074	0.209770258	0.24304066	0.863107669	0.388078272	0.733235541
C1orf228	3.902905762	-0.228354456	0.195578007	-1.167587603	0.242973153	NA
RNU5F-1	19.77470684	-0.065539336	0.255685982	-0.256327451	0.797698002	0.929235492
RNU5D-1	12.25079252	-0.149668107	0.242012838	-0.618430445	0.536291634	0.812636769
KIF2C	218.322215	0.049774268	0.170646056	0.291681329	0.770530286	0.919000295
RPS8	4107.543534	-0.259303393	0.186498176	-1.390380314	0.164413421	0.531154341
SNORD55	2.308218402	0.075824051	0.152576972	0.496956061	0.619220037	NA
SNORD46	4.100496874	0.047970707	0.197631226	0.24272838	0.808215821	NA
SNORD38A	0.293224831	0.005413385	0.0640205	0.084557063	0.932613536	NA
SNORD38B	0.914381674	0.070049594	0.105267877	0.665441311	0.505768269	NA
BEST4	2.166708456	0.020820276	0.161421304	0.128980971	0.897372706	NA
PLK3	799.1330646	0.302943978	0.169127194	1.791219796	0.073258031	0.387133648
TCTEX1D4	0.378853015	-0.0416919	0.070293061	-0.593115441	0.553103898	NA
BTBD19	57.61615395	-0.244207125	0.233750439	-1.044734401	0.296145741	0.664544987
PTCH2	11.78997703	0.185101405	0.250728856	0.7382533	0.460360539	0.771849111
EIF2B3	281.0261738	-0.106987389	0.206274162	-0.518665975	0.603993693	0.846948879
HECTD3	779.7710943	-0.082357826	0.169574953	-0.485672114	0.627199658	0.858770123
UROD	776.8828558	-0.269171697	0.166657059	-1.615123284	0.106284	0.451814977
ZSWIM5	238.3229624	0.186121925	0.198409134	0.938071354	0.348207742	0.705562225
LINC01144	1.909549163	-0.020611955	0.154505996	-0.133405535	0.893872668	NA
HPDL	2.787554814	-0.148010798	0.158985247	-0.930971907	0.351868096	NA
MUTYH	99.25170423	0.095931618	0.222410968	0.431325933	0.666231397	0.87619971
TOE1	94.8913406	-0.080075678	0.214259163	-0.373732805	0.708603116	0.894185133
TESK2	15.91612104	0.085648844	0.255948907	0.334632584	0.737902262	0.905988883
CCDC163P	25.9668861	0.045529676	0.254173639	0.179128239	0.857837009	0.95090687
MMACHC	233.1720054	0.185356703	0.199508901	0.929064826	0.352855492	0.707575079
PRDX1	4546.448402	-0.233936611	0.121813418	-1.920450269	0.054801049	0.340558813
AKR1A1	353.1313199	-0.178512188	0.168143563	-1.061665313	0.288387652	0.65853988
NASP	1008.372182	0.263618971	0.168937174	1.560455671	0.118652238	0.472766417
CCDC17	5.610117107	0.121354939	0.214382361	0.566067744	0.57134773	NA
GPBP1L1	2492.336898	0.094648713	0.182906032	0.517471798	0.604826851	0.847243546
RPS15AP10	0.915181675	0.023569996	0.113099618	0.20840031	0.834916414	NA
TMEM69	327.2400124	0.056048246	0.171307911	0.327178386	0.743532967	0.909301841
IPP	365.7291346	0.1757506	0.175029333	1.004120834	0.315320374	0.680857697
MAST2	1088.278635	0.140772276	0.150392854	0.936030357	0.349257558	0.706284781
PIK3R3	422.9243992	-0.084664988	0.152299521	-0.555911058	0.578271658	0.835431454
LOC101929626	0.565532741	-0.053349196	0.070330625	-0.758548583	0.44812264	NA
TSPAN1	1.037950138	0.134308345	0.118518671	1.133225197	0.257119695	NA
POMGNT1	951.3268248	0.167960138	0.150825016	1.113609281	0.265446843	0.63698811
LURAP1	46.7624866	0.543432717	0.245204068	2.216246743	0.026674608	0.243421787
RAD54L	33.02924082	-0.16189103	0.248619109	-0.651160849	0.514942661	0.802569976
LRRC41	1352.341436	-0.367227169	0.148099962	-2.479589899	0.013153357	0.165163896
UQCRH	1758.729567	0.141557056	0.162585398	0.870662789	0.383938302	0.730262665
NSUN4	400.5655869	0.118198197	0.156999839	0.75285553	0.451536734	0.765716638
FAAH	4.068945471	0.074171212	0.199241673	0.372267561	0.709693648	NA
FAAHP1	1.774504913	-0.071773662	0.132957443	-0.539824326	0.589318189	NA
MKNK1-AS1	0.391367548	0.033095761	0.063858289	0.518268838	0.604270712	NA
MKNK1	317.465525	0.171303141	0.19115192	0.896162286	0.370166095	0.719760616
MOB3C	279.3789455	0.248999265	0.167928155	1.482772587	0.138134842	0.499998859
ATPAF1	982.6070388	0.266947268	0.209147949	1.276356135	0.201829655	0.57360748
EFCAB14	3142.394738	-0.021536663	0.169515095	-0.127048647	0.898901896	0.966598679
CYP4X1	0.75810935	0.058189829	0.09746252	0.597048267	0.550475156	NA
LINC00853	1.147671916	-0.063171297	0.120905	-0.522487053	0.601331259	NA
PDZK1IP1	1.245745124	0.077057498	0.115179265	0.66902231	0.503481246	NA
STIL	293.1889047	0.03215784	0.157939712	0.203608322	0.83865959	0.943492038
CMPK1	2033.234997	-0.608165044	0.173261848	-3.510092099	0.000447952	0.017565221
FOXD2-AS1	41.51916422	0.490712711	0.252403839	1.944157083	0.051876511	0.332790634
FOXD2	3.34121705	0.063119677	0.165954062	0.380344274	0.703689875	NA
TRABD2B	0.940409081	0.140207102	0.107450116	1.304857612	0.191941337	NA
SPATA6	83.67561716	0.045590888	0.228257718	0.199734268	0.841688412	0.945136162
BEND5	0.377021827	-0.027106988	0.06387584	-0.424369972	0.671296016	NA
ELAVL4	0.340773716	0.033095763	0.063858288	0.518268863	0.604270695	NA
DMRTA2	9.831279625	-0.042183785	0.24236925	-0.174047596	0.861828057	0.952331025
FAF1	906.5855361	0.267364493	0.159175943	1.679679025	0.093019783	0.426780037
CDKN2C	63.18447702	0.217048948	0.244214503	0.888763549	0.37413017	0.722159822
RNF11	1398.901122	-0.310046171	0.167115331	-1.855282634	0.063555877	0.36513431
TTC39A	7.101056022	-0.522190824	0.233081655	-2.240377191	0.025066446	0.23439825
EPS15	1853.676966	0.218778264	0.138533114	1.579248879	0.114278982	0.465781364
OSBPL9	1752.975659	-0.039270485	0.141889814	-0.276767468	0.781958662	0.924200925
NRD1	1810.045422	-0.12007303	0.130460291	-0.920379905	0.357374266	0.71062036
RAB3B	2035.898898	0.350302301	0.144420255	2.425575971	0.015284116	0.179425779
TXNDC12	1364.841778	-0.739509356	0.147843766	-5.001965097	5.67E-07	8.04E-05
BTF3L4	1412.916217	-0.330246205	0.196175529	-1.683422013	0.092293425	0.425024817
ZFYVE9	910.4521131	0.777461681	0.138886577	5.597817281	2.17E-08	4.41E-06
CC2D1B	630.1672023	-0.007192901	0.152311453	-0.047224951	0.962333942	0.987338308
ORC1	64.86344008	-0.135622788	0.231920797	-0.584780624	0.558695234	0.824911374
PRPF38A	521.6159358	0.014847839	0.153203783	0.096915617	0.922793407	0.973843577
ZCCHC11	1112.158902	0.160808042	0.200783285	0.800903532	0.423187495	0.751829286
GPX7	129.8194957	-0.078809024	0.206477451	-0.381683444	0.702696182	0.89161021
COA7	215.9481931	-0.08842572	0.172677197	-0.512086841	0.608590234	0.849335222
ZYG11B	1056.606055	-0.163265369	0.163686119	-0.997429534	0.318556062	0.6837235
ZYG11A	11.61757441	0.103692818	0.247968286	0.418169679	0.675823063	0.878683829
ECHDC2	332.8760987	0.28850418	0.232824922	1.239146467	0.215291261	0.588520951
SCP2	872.7075796	-0.407490243	0.189278678	-2.152858669	0.031329788	0.259947396
PODN	351.7976011	0.353172567	0.208143219	1.696776713	0.089738883	0.419690351
SLC1A7	2.335531975	-0.19240192	0.171376265	-1.122687091	0.261570412	NA
CPT2	710.6295987	0.119898412	0.200729526	0.597313282	0.550298239	0.821466224
C1orf123	364.1365454	0.302708067	0.201148458	1.50489877	0.132350105	0.491353319
MAGOH	216.1344859	-0.357176489	0.189968626	-1.88018673	0.060082633	0.356640652
LOC100507564	12.47609067	0.05616972	0.232253436	0.24184667	0.808898975	0.932458859
LRP8	239.6031548	0.293781299	0.175465961	1.674292257	0.094073175	0.429728288
LOC105378732	1.035355613	-0.140387509	0.109861377	-1.277860454	0.201298634	NA
DMRTB1	0.377021827	-0.027106988	0.06387584	-0.424369972	0.671296016	NA
GLIS1	2.401194459	-0.043596342	0.164334903	-0.265289606	0.790786371	NA
NDC1	628.9830564	0.719815753	0.17254916	4.171656078	3.02E-05	0.002087438
YIPF1	517.9300006	-0.003046359	0.158999828	-0.019159514	0.984713855	0.995058524
HSPB11	512.9765781	0.264437366	0.218331901	1.211171457	0.225829699	0.600519766
LRRC42	534.1211126	0.219198984	0.17752543	1.234746954	0.216924695	0.590547576
TMEM59	2432.666579	-0.164425457	0.16674316	-0.986100164	0.324083963	0.6879828
TCEANC2	169.608961	0.345836705	0.190136545	1.818886025	0.06892882	0.378426737
CYB5RL	25.73362464	-0.199131386	0.256897873	-0.775138321	0.43825793	0.759333929
MRPL37	1690.679055	0.253511654	0.174205611	1.455243911	0.145601748	0.510315663
SSBP3	540.5188003	0.247792364	0.147419576	1.680864716	0.092789195	0.426157738
SSBP3-AS1	0.377021827	-0.027106988	0.06387584	-0.424369972	0.671296016	NA
ACOT11	32.22361084	0.040481592	0.248051474	0.163198351	0.870362264	0.95574117
TTC4	39.62373511	-0.059373531	0.241476491	-0.245877064	0.805777399	0.931395911
PARS2	86.54546047	-0.049778333	0.216553275	-0.229866451	0.818195546	0.934776211
TTC22	0.293224831	0.005413385	0.0640205	0.084557063	0.932613536	NA
C1orf177	0.74456363	-0.088905442	0.0886208	-1.003211913	0.315758626	NA
DHCR24	891.796644	-0.232240809	0.156494209	-1.484021743	0.137803152	0.499430885
TMEM61	0.340773716	0.033095763	0.063858288	0.518268863	0.604270695	NA
PCSK9	0.658693802	0.006133754	0.092807199	0.066091357	0.947305092	NA
USP24	2202.860554	0.066702651	0.17384399	0.38369259	0.701206305	0.890764019
LOC100507634	7.789635463	0.077483844	0.202645681	0.382361189	0.702193474	0.891442219
PPAP2B	58.61288726	-0.616805833	0.233644797	-2.639929676	0.008292323	0.126279175
PRKAA2	81.81212138	-0.782146048	0.222180752	-3.520314165	0.000431036	0.01716535
C8A	0.474562884	-0.053409454	0.075277129	-0.709504397	0.478011524	NA
DAB1	0.378853015	-0.0416919	0.070293061	-0.593115441	0.553103898	NA
OMA1	300.6858935	-0.200386362	0.175324686	-1.142944367	0.25306169	0.627074694
TACSTD2	2.666928023	-0.020107248	0.167964735	-0.119711129	0.904711984	NA
MYSM1	568.6962264	0.049516069	0.16582777	0.29859938	0.765245738	0.916704085
JUN	3145.84165	0.649537645	0.155080068	4.188401867	2.81E-05	0.001979435
LINC01135	3.793124912	-0.080295589	0.181992468	-0.441202813	0.659066177	NA
LINC01358	9.177229726	-0.271124259	0.237206946	-1.142986169	0.253044334	0.627074694
HSD52	2.767401232	-0.022416254	0.174153419	-0.128715555	0.897582726	NA
FGGY	119.1686998	-0.0129847	0.206005676	-0.063030789	0.949741987	0.983525713
CYP2J2	34.27807491	0.600428051	0.251129501	2.390910058	0.01680667	0.18888752
NFIA	392.6443625	0.125285579	0.174281949	0.718867212	0.47222274	0.77877238
TM2D1	379.5464318	-0.090083489	0.180822679	-0.498186893	0.61835232	0.853936187
INADL	134.5828355	0.345618991	0.203593826	1.697590731	0.089585033	0.419690351
L1TD1	3.62437623	0.072252129	0.182002272	0.396984764	0.691378696	NA
KANK4	0.464282859	-0.014456114	0.082696606	-0.174809033	0.86122969	NA
USP1	384.6064099	-0.33329887	0.192741996	-1.729248829	0.083764571	0.409017736
DOCK7	2228.891031	0.049973018	0.132192671	0.378031683	0.705407058	0.892418566
ATG4C	185.7316734	-0.019369584	0.179472741	-0.107924937	0.914055236	0.972784251
FOXD3-AS1	0.377021827	-0.027106988	0.06387584	-0.424369972	0.671296016	NA
ALG6	142.0738356	-0.278672473	0.203996905	-1.366062264	0.171919421	0.540077876
ITGB3BP	87.88499704	-0.257660471	0.218944203	-1.176831667	0.239262701	0.615535753
EFCAB7	122.1338976	0.054893267	0.211724345	0.259267619	0.795428762	0.928634679
DLEU2L	1.993045445	-0.077902382	0.154022269	-0.505786483	0.613006548	NA
PGM1	1636.592948	0.087124039	0.130646872	0.666866628	0.504857329	0.798178286
ROR1	122.392178	-0.384875188	0.220880892	-1.742455787	0.081428722	0.405856134
ROR1-AS1	5.762251747	-0.130189912	0.199304286	-0.653221838	0.513613273	NA
CACHD1	469.215405	0.704019817	0.173430396	4.059379635	4.92E-05	0.003048733
RAVER2	145.0098879	0.269893356	0.198282524	1.361155537	0.173464542	0.541663446
JAK1	3692.025354	-0.067353616	0.13739235	-0.49022828	0.623972371	0.856679431
LINC01359	0.463482859	0.02890858	0.0743798	0.388661699	0.697526419	NA
MIR3671	0.378654675	0.039865159	0.069924208	0.570119567	0.568596604	NA
AK4	1351.648264	0.291754626	0.169650771	1.71973652	0.085480346	0.412627503
DNAJC6	14.51933956	0.026765784	0.247133138	0.108305118	0.913753663	0.972784251
LEPROT	1162.375817	-0.118720404	0.164037296	-0.723740311	0.46922518	0.778034688
LEPR	222.5761094	-0.292780378	0.186921485	-1.56632812	0.117271821	0.469743592
PDE4B	523.081734	-0.116322409	0.157948382	-0.736458377	0.461451789	0.77245013
SGIP1	318.0734386	0.032084434	0.204598189	0.156816801	0.875389231	0.95740857
TCTEX1D1	14.41655375	-0.302736205	0.25101597	-1.206043605	0.227800678	0.602706999
WDR78	210.5861132	0.111637279	0.20510547	0.544292062	0.586240509	0.839220994
MIER1	1107.757328	0.118565148	0.164288875	0.721687017	0.470486926	0.778034688
SLC35D1	634.2236214	0.030700945	0.144579082	0.212347071	0.831836275	0.940952185
SERBP1	5085.050869	0.052150584	0.132166108	0.394583641	0.693150188	0.887250509
GADD45A	1175.848794	0.310611169	0.167300882	1.856602097	0.063367785	0.364525598
GNG12	6853.384969	-0.085149025	0.14409679	-0.590915493	0.554577045	0.822449547
GNG12-AS1	0.535855829	0.016795081	0.078521833	0.21389059	0.830632379	NA
DIRAS3	801.0568566	1.065378801	0.171439405	6.214316954	5.15E-10	1.63E-07
WLS	2733.845949	-0.053342882	0.133319037	-0.400114512	0.689072176	0.885035545
MIR1262	0.719299561	0.091062797	0.087942844	1.035477051	0.300446178	NA
DEPDC1	206.4590123	-0.093920963	0.178668709	-0.525671022	0.599116801	0.844651831
DEPDC1-AS1	0.944187416	-0.021206206	0.102376159	-0.207140085	0.835900458	NA
LRRC40	500.8286803	-0.241839403	0.193266434	-1.251326462	0.210815395	0.584123585
SRSF11	1906.672077	0.021488953	0.14510256	0.148094929	0.882267851	0.960158443
ANKRD13C	523.5788363	-0.231644364	0.177072499	-1.308189385	0.190809082	0.561040584
HHLA3	113.6643505	0.022383148	0.251695804	0.088929365	0.929138046	0.976545457
CTH	19.92123752	-0.56560594	0.256858581	-2.202013025	0.027664388	0.248158324
PTGER3	5.111653022	-0.509697835	0.208740902	-2.441772696	0.014615346	NA
ZRANB2-AS1	2.541320512	-0.112587375	0.146544571	-0.768280761	0.442320402	NA
ZRANB2	1808.527641	0.048850422	0.152091113	0.321191821	0.74806503	0.91090046
MIR186	0.730937943	-0.008428318	0.087655244	-0.096153035	0.923399031	NA
ZRANB2-AS2	3.011318646	-0.251057409	0.176621928	-1.421439641	0.155188989	NA
NEGR1	619.1947807	1.302684926	0.141343138	9.216470956	3.07E-20	6.96E-17
NEGR1-IT1	0.372281815	-0.031679453	0.069054765	-0.458758392	0.646407677	NA
LRRIQ3	0.843935874	-0.103428071	0.095137947	-1.08713793	0.276975857	NA
FPGT	157.7767099	-0.334063512	0.212707176	-1.5705324	0.116291303	0.469132432
TNNI3K	0.281311958	-0.024597818	0.063834524	-0.38533722	0.699987589	NA
ERICH3	0.760614854	-0.093082797	0.090555313	-1.027910938	0.303991724	NA
CRYZ	518.5926742	-0.012000233	0.158816322	-0.075560453	0.9397688	0.980197593
TYW3	525.3630305	0.052538866	0.173412907	0.302969754	0.761912912	0.915628639
SLC44A5	0.82895183	0.029695628	0.101111043	0.293693224	0.768992333	NA
ACADM	455.7570725	-0.127513178	0.16478775	-0.773802532	0.439047575	0.759333929
DLSTP1	23.63700831	0.152439463	0.251263988	0.606690456	0.544056357	0.817553262
RABGGTB	1156.636659	0.350689669	0.20276045	1.729576297	0.083706004	0.409017736
SNORD45C	1.366176454	-0.099263096	0.108246483	-0.917009896	0.359137455	NA
SNORD45A	3.786731825	-0.294688294	0.187285418	-1.573471641	0.11560965	NA
SNORD45B	0.390164227	-0.038123062	0.064036684	-0.595331608	0.551621832	NA
MSH4	1.122047831	0.031596697	0.100556625	0.314217957	0.753355505	NA
ST6GALNAC3	3.033739584	-0.053178247	0.179715737	-0.295902006	0.767304919	NA
ST6GALNAC5	14.87923836	0.164514761	0.256322262	0.64182783	0.520984978	0.804655129
PIGK	570.3921582	-0.252224214	0.164149167	-1.536554945	0.124402333	0.480265007
AK5	453.7534956	-0.103036858	0.150032131	-0.686765278	0.492230654	0.790782777
ZZZ3	1251.0661	-0.20582788	0.136118752	-1.512119953	0.13050335	0.488757983
USP33	1238.705604	-0.271459377	0.197195191	-1.37660242	0.168635202	0.536183298
FAM73A	1052.953758	-0.053938568	0.149186997	-0.361550059	0.71768829	0.898222267
NEXN-AS1	33.32033315	0.372535682	0.246539976	1.511055884	0.130774213	0.489108506
NEXN	800.5529973	-0.246003334	0.181762667	-1.353431584	0.175917793	0.5461886
FUBP1	4833.584605	0.347491211	0.220993522	1.572404514	0.115856768	0.468609038
DNAJB4	1765.957303	0.290672569	0.143693745	2.022861673	0.043087411	0.302971182
GIPC2	4.007050865	-0.053887118	0.196997441	-0.273542221	0.784436442	NA
MGC27382	0.377021827	-0.027106988	0.06387584	-0.424369972	0.671296016	NA
PTGFR	82.0060521	-0.230515846	0.235688425	-0.978053317	0.328047955	0.691432755
IFI44L	9251.20532	0.071209149	0.147191907	0.483784407	0.628538883	0.858872615
IFI44	2640.096519	-0.102347488	0.137913965	-0.742111133	0.458020005	0.770563597
ADGRL4	322.6604308	-0.174693731	0.179477804	-0.973344488	0.330382119	0.693771839
ADGRL2	656.7779742	0.089659663	0.139225892	0.643986991	0.51958387	0.804335097
TTLL7	248.4146287	0.391514708	0.171941697	2.277020141	0.022785023	0.222916206
PRKACB	531.0139027	-0.217485732	0.205658224	-1.057510506	0.290278663	0.65934517
SAMD13	2.630544689	-0.21767965	0.168821714	-1.289405521	0.197257143	NA
RPF1	717.2743919	-0.089889526	0.150905254	-0.595668633	0.551396617	0.82208825
GNG5	1043.820234	-0.131961033	0.159851002	-0.825525213	0.409073475	0.743562564
SPATA1	4.663841074	0.195327684	0.198928235	0.981900249	0.326148993	NA
CTBS	557.9562097	0.123555913	0.157018081	0.786889718	0.431346427	0.755761255
SSX2IP	703.1085426	0.05958189	0.174340977	0.34175494	0.732535322	0.904483533
LPAR3	6.058887585	-0.300673112	0.210757346	-1.426631703	0.153686081	NA
MCOLN2	11.1046784	-0.126478223	0.249834288	-0.50624846	0.612682239	0.85105815
MCOLN3	3.515894666	0.106880789	0.174449253	0.612675534	0.540090903	NA
WDR63	82.153456	-0.404688415	0.216778536	-1.866828809	0.061925498	0.360503332
SYDE2	133.675152	-0.260422028	0.202141158	-1.288317682	0.197635401	0.568795059
C1orf52	264.9697897	-0.412415368	0.208452367	-1.978463348	0.047876459	0.318996557
BCL10	806.0293661	-0.348887283	0.199283335	-1.750709778	0.079995914	0.402465571
LOC646626	12.2750878	-0.033699879	0.245761772	-0.13712417	0.890932648	0.963485661
DDAH1	3258.797594	-0.154262929	0.126867662	-1.215935779	0.224009387	0.5989897
CYR61	2096.686139	-0.111473202	0.14657887	-0.760499803	0.446955887	0.76456024
ZNHIT6	615.0868296	-0.112016418	0.155754619	-0.719185205	0.472026814	0.77877238
COL24A1	31.25582917	-0.36228038	0.250112569	-1.448469307	0.147485844	0.512432292
ODF2L	391.8331335	0.079902911	0.176619665	0.452400985	0.650980138	0.870213201
CLCA2	4.660902298	-0.151000379	0.216355663	-0.69792663	0.485223079	NA
CLCA4	0.367541802	-0.027106986	0.06387584	-0.424369942	0.671296039	NA
CLCA3P	0.755633198	-0.05049871	0.088795157	-0.568710184	0.569552836	NA
SH3GLB1	2359.465484	0.224189816	0.160710766	1.394989408	0.163019034	0.529597668
15-Sep	984.6485391	-0.382541068	0.230568881	-1.659118377	0.097091941	0.436769204
HS2ST1	474.7272789	-0.319321665	0.206047523	-1.549747647	0.121202097	0.476422809
LINC01140	37.26309649	0.166960923	0.250664524	0.666073208	0.505364309	0.798332023
LMO4	781.3460838	-0.095004914	0.137490554	-0.6909923	0.48957038	0.789290765
PKN2-AS1	2.503208347	-0.250342166	0.165069621	-1.516585334	0.12937141	NA
PKN2	2017.945585	0.050233805	0.145496545	0.345257713	0.729900634	0.90284871
GTF2B	872.401194	-0.011478814	0.145227816	-0.079040053	0.937000765	0.979493589
CCBL2	328.4064224	-0.476451383	0.179721243	-2.651057685	0.008024014	0.124706926
RBMXL1	479.1540847	0.198914729	0.180775043	1.100343968	0.271182282	0.643596483
GBP3	6028.15574	0.280599658	0.132478737	2.118073162	0.034168872	0.269117807
GBP1	4199.42281	0.285932216	0.122747209	2.32943966	0.019835786	0.206070936
GBP2	944.331766	0.195325299	0.152353007	1.282057396	0.199822513	0.571146315
GBP7	5.345556876	-0.125104145	0.208957598	-0.598705888	0.54936903	NA
GBP4	2401.270759	0.145867423	0.134673585	1.083118295	0.27875592	0.649371039
GBP5	303.0218345	0.055123711	0.176121725	0.312986436	0.754290968	0.913492107
GBP6	15.50569217	0.113472874	0.25319275	0.448167944	0.654031996	0.871500059
GBP1P1	96.61157352	0.077925154	0.222000142	0.351013983	0.725577858	0.90135501
LRRC8B	98.70193637	-0.112361036	0.207337922	-0.541922266	0.587872057	0.839631056
FLJ27354	2.055380034	-0.090866779	0.161184044	-0.563745494	0.572927351	NA
LRRC8C	863.8150198	0.402264138	0.169761537	2.369583501	0.017808133	0.19389336
LRRC8D	1131.979144	-0.199452417	0.148527013	-1.342869645	0.179314187	0.550059824
GEMIN8P4	2.588928699	-0.008328461	0.157716536	-0.052806518	0.957886068	NA
ZNF326	160.7051032	-0.052822241	0.218136483	-0.242152251	0.808662192	0.932264933
ZNF644	2190.662082	0.469134309	0.174749083	2.684616713	0.007261303	0.117555302
HFM1	0.390765887	-0.005710416	0.071092588	-0.080323646	0.935979853	NA
CDC7	144.909879	0.280316689	0.194057687	1.444501854	0.148597859	0.514193965
TGFBR3	259.4776437	-0.081512917	0.166361064	-0.489975927	0.624150934	0.856750636
EPHX4	9.809149233	-0.032062357	0.236800531	-0.135398163	0.892297077	0.963961546
SETSIP	0.378053014	-0.005556749	0.070271474	-0.079075463	0.9369726	NA
BTBD8	13.96912276	-0.034501801	0.242907931	-0.142036536	0.887051146	0.961940169
KIAA1107	106.8852829	-0.129650145	0.2292463	-0.565549565	0.571700021	0.832214578
GLMN	101.6395258	-0.188850679	0.204107439	-0.925251327	0.354835191	0.708368138
RPAP2	277.2595338	-0.371965336	0.208807882	-1.781375932	0.074851057	0.391494738
GFI1	6.080207808	-0.120444012	0.222975722	-0.540166484	0.589082224	NA
EVI5	1665.647923	-0.141856798	0.14267832	-0.994242143	0.320104995	0.684919056
RPL5	3982.720423	-0.268088158	0.169048618	-1.58586424	0.112770109	0.463031617
FAM69A	371.3974266	-0.569319143	0.160909929	-3.53812313	0.000402982	0.016407645
SNORD21	1.534963331	-0.02143678	0.133272853	-0.16084881	0.872212481	NA
SNORA66	0.781531775	-0.003984512	0.089458502	-0.04454034	0.964473697	NA
MTF2	385.5426246	0.097580839	0.162997107	0.59866608	0.549395581	0.820975325
TMED5	2084.63451	-0.381341028	0.192574122	-1.980229866	0.047677705	0.317983872
CCDC18	117.2882363	-0.218722628	0.211186305	-1.035685663	0.300348813	0.667842691
LOC100131564	122.1486222	-0.109029611	0.215508634	-0.505917602	0.612914495	0.85105815
DR1	1693.164943	-0.043619576	0.15342455	-0.284306367	0.776175607	0.921867675
FNBP1L	476.5239693	0.133168	0.148334686	0.897753609	0.369316922	0.71942947
BCAR3	830.6241999	-0.088030957	0.15322304	-0.574528196	0.565610426	0.828896031
DNTTIP2	1261.514136	-0.277623435	0.183633489	-1.51183445	0.130575983	0.488757983
GCLM	1014.455879	-0.193060797	0.157629168	-1.224778382	0.220658732	0.595857447
ABCA4	12.89736957	-0.267743415	0.254366998	-1.052587074	0.292530284	0.662026848
ARHGAP29	3531.294466	-0.078467227	0.177314206	-0.442532093	0.658104212	0.872891199
ABCD3	717.2481508	-0.171103948	0.151988741	-1.125767256	0.260264047	0.631346911
F3	794.1198387	-0.743286608	0.183135059	-4.058680034	4.94E-05	0.003048733
LINC01057	15.93483128	0.130493152	0.248266547	0.525617138	0.599154247	0.844651831
MIR378G	0.365941802	0.033095761	0.063858289	0.518268841	0.60427071	NA
SLC44A3	7.770247033	0.144025485	0.232938408	0.618298574	0.536378542	0.812636769
CNN3	5083.210478	0.230714219	0.129658306	1.779401764	0.075173917	0.392374327
LOC729970	50.99101661	0.109076432	0.256852407	0.424665797	0.67108032	0.87712536
ALG14	69.14037768	-0.157714084	0.220836852	-0.714165607	0.475124781	0.781044289
TMEM56	3.684665258	0.133723745	0.187920575	0.71159715	0.476714272	NA
TMEM56-RWDD3	0.75683652	0.049327541	0.098336385	0.501620441	0.615934538	NA
LOC101928118	2.581567938	-0.093413932	0.167884321	-0.556418441	0.577924835	NA
RWDD3	37.6927238	-0.357196992	0.252124229	-1.416749965	0.156556043	0.522011877
FLJ31662	0.572705601	-0.02120709	0.079060613	-0.268238369	0.788515842	NA
PTBP2	371.5892637	0.293988218	0.21756586	1.3512608	0.176611904	0.546814589
DPYD	510.068368	0.001884201	0.176493244	0.010675771	0.991482129	0.997645131
MIR137HG	14.29465431	-0.200427238	0.255125642	-0.785602091	0.432100639	0.756259535
MIR2682	1.171798377	0.038658186	0.122564269	0.315411551	0.752449198	NA
LOC729987	6.105124081	0.089202148	0.2124764	0.419821437	0.674615903	NA
SNX7	321.7502497	-0.062221407	0.222866872	-0.279186432	0.780101755	0.923332033
LPPR5	3.437431802	0.218395552	0.190806347	1.144592703	0.252377916	NA
LPPR4	0.195082113	-0.023019791	0.063807593	-0.36076884	0.718272259	NA
PALMD	95.28962151	-0.612837376	0.241138276	-2.541435503	0.011039831	0.150156987
FRRS1	151.1660242	-0.580075264	0.204736691	-2.833274594	0.004607379	0.089701858
AGL	522.3216358	-0.077830858	0.182600691	-0.426235286	0.669936408	0.87712536
SLC35A3	559.2757865	-0.255983858	0.165985237	-1.542208589	0.123022914	0.479503756
HIAT1	970.4559963	0.445538266	0.138193125	3.22402627	0.001264018	0.037506179
SASS6	176.0192899	-0.391791826	0.203698979	-1.9233863	0.054431554	0.339392342
TRMT13	176.2275863	-0.202625679	0.213671891	-0.948302922	0.342975264	0.702258341
LRRC39	5.703255091	0.241630964	0.215021454	1.123752816	0.261117904	NA
DBT	443.5056744	-0.335171311	0.187024341	-1.792126674	0.073112677	0.387133648
RTCA-AS1	4.966515979	-0.114869494	0.208503892	-0.550922543	0.581686773	NA
RTCA	1281.190719	0.216865279	0.161969964	1.338922804	0.180595805	0.550059824
CDC14A	148.6929992	0.561069294	0.207299318	2.706566035	0.006798306	0.113703668
VCAM1	321.499403	-0.690093942	0.18458751	-3.738573331	0.000185068	0.009151757
EXTL2	441.1151203	-0.43650434	0.200580085	-2.176209763	0.029539579	0.254627498
SLC30A7	1898.683559	-0.120653315	0.157430413	-0.766391404	0.443443446	0.762709434
DPH5	210.8421891	-0.147211819	0.180257735	-0.816674078	0.414114709	0.74698845
LOC102606465	23.84490783	-0.302611574	0.25620315	-1.181139161	0.237547445	0.612893914
LOC101928370	7.551640139	0.144632787	0.231248955	0.625441905	0.531681066	0.810756988
S1PR1	518.1878112	0.110916435	0.212932986	0.520898324	0.602437603	0.846162876
COL11A1	1145.99558	-0.074735907	0.140366686	-0.532433363	0.594425883	0.841953712
LOC101928436	7.127195594	-0.100708978	0.20998806	-0.479593829	0.631516235	0.860519968
RNPC3	240.5688292	0.397563067	0.220375931	1.804022179	0.07122783	0.382656757
AMY2B	7.849079872	-0.06069126	0.235714701	-0.257477619	0.79681009	0.928817136
ACTG1P4	0.938045743	-0.02803935	0.105881159	-0.264819066	0.791148848	NA
AMY2A	0.951360277	0.028178675	0.103995801	0.270959734	0.786422002	NA
PRMT6	772.5786252	0.432019739	0.226310729	1.908967109	0.056266335	0.345759551
NTNG1	149.1661364	-0.320643609	0.184862097	-1.734501635	0.082829116	0.407784245
VAV3	8.024911697	-0.175273663	0.234049461	-0.748874456	0.453932878	0.76705765
SLC25A24	1331.36683	-0.309862705	0.182968049	-1.693534507	0.090353772	0.421205872
FAM102B	170.2721686	0.177377834	0.209341376	0.847313784	0.396820246	0.737408926
HENMT1	28.68238045	-0.44376712	0.252223493	-1.759420248	0.078506155	0.399533446
PRPF38B	491.3813682	0.122755585	0.158481418	0.774573996	0.438591428	0.759333929
FNDC7	0.565532741	-0.053349196	0.070330625	-0.758548583	0.44812264	NA
STXBP3	579.7133885	-0.197534443	0.206970837	-0.954407128	0.339877599	0.700915382
AKNAD1	0.929365718	-0.077950302	0.106296658	-0.733327871	0.46335848	NA
GPSM2	150.476324	-0.157063701	0.180249504	-0.871368281	0.383553099	0.730216798
CLCC1	904.4511345	-0.013080982	0.144879976	-0.090288403	0.928058035	0.976226889
WDR47	1028.069521	0.332959932	0.142853394	2.330780682	0.019764927	0.205806467
TAF13	546.4835345	-0.315600177	0.210963634	-1.495993275	0.134655408	0.494913213
TMEM167B	494.5577546	-0.56460529	0.20718245	-2.725159826	0.006427037	0.109694184
SCARNA2	193.2140715	-0.394931632	0.221721534	-1.781205568	0.074878874	0.391494738
KIAA1324	12.52769665	-0.114840028	0.238830563	-0.4808431	0.630628016	0.860404433
SARS	3335.272244	-0.001075382	0.128665846	-0.008357946	0.993331402	0.99814456
CELSR2	59.15133033	0.220910956	0.227647001	0.970410132	0.3318421	0.694799187
PSRC1	134.4606319	0.205441986	0.228865216	0.897654913	0.369369553	0.71942947
SORT1	203.4554725	0.166304118	0.184480284	0.901473667	0.367336529	0.718557171
PSMA5	974.8843688	-0.346884642	0.163271941	-2.124582094	0.033621499	0.267347065
SYPL2	5.649244055	-0.263650592	0.208950662	-1.261783951	0.207026539	NA
ATXN7L2	40.05613889	0.312829521	0.241956476	1.292916505	0.196039938	0.567199207
CYB561D1	259.2531227	0.014378102	0.163813692	0.087771062	0.930058638	0.976899282
AMIGO1	36.80219525	0.311661556	0.244382876	1.275300307	0.202202969	0.573928907
GNAI3	2161.28962	-0.144306544	0.175098374	-0.824145539	0.409856867	0.743562564
GNAT2	3.269892219	-0.118937194	0.174076933	-0.683244999	0.494452042	NA
AMPD2	896.6917622	0.359140475	0.13385208	2.683114629	0.007293998	0.117944216
GSTM4	73.31799558	-0.247396463	0.2356674	-1.049769562	0.293824073	0.663519356
GSTM2	85.73635566	0.111945701	0.21257553	0.526616121	0.598460195	0.844400764
GSTM1	75.16130215	-0.030891962	0.230901963	-0.133788215	0.893570046	0.964703195
GSTM5	18.74472134	0.053723932	0.25476497	0.21087645	0.832983681	0.94132146
GSTM3	373.5115725	-0.343165248	0.18263908	-1.878925626	0.060254649	0.356727459
EPS8L3	0.735919599	-0.043066497	0.086345242	-0.498770929	0.617940769	NA
CSF1	2158.094979	0.237493416	0.166653846	1.425070114	0.154136935	0.519110975
AHCYL1	5566.777576	0.027813596	0.142701019	0.194908179	0.845464831	0.946678483
STRIP1	701.2798348	-0.059674314	0.152279609	-0.391873311	0.695151824	0.888224153
LINC01397	0.28605197	-0.024597818	0.063834524	-0.38533722	0.699987589	NA
SLC6A17	42.04177825	0.700400724	0.247793217	2.826553254	0.004705192	0.090631594
KCNC4-AS1	20.53093803	0.485222848	0.256660975	1.89052055	0.058688375	0.352986824
KCNC4	510.4766273	0.536403988	0.171626952	3.125406484	0.001775595	0.047222348
LOC440600	6.717469638	-0.132762207	0.229962987	-0.577319893	0.563723378	NA
RBM15	534.7097113	-0.050522009	0.146272109	-0.345397417	0.729795619	0.902826389
SLC16A4	457.8472953	0.066492949	0.150371904	0.44218998	0.658351736	0.872945131
LAMTOR5	492.1795248	-0.292277597	0.202926065	-1.440315696	0.149778103	0.514852251
LAMTOR5-AS1	1.735258287	0.004048038	0.140552228	0.028800954	0.97702334	NA
KCNA3	12.27335989	-0.188485581	0.249936983	-0.754132417	0.450769714	0.765410716
LRIF1	659.6727848	-0.322638355	0.179263341	-1.799801079	0.071892054	0.384478234
DRAM2	766.3580926	-0.067262794	0.147101006	-0.457255836	0.647487169	0.868960625
CEPT1	533.1409899	0.149310464	0.158082651	0.944508855	0.344909679	0.703951181
DENND2D	45.16229971	0.134055282	0.239964044	0.558647367	0.576402406	0.834489948
CHI3L2	8.637777197	0.000121319	0.234003767	0.00051845	0.999586337	0.999757056
CHIAP2	0.556052716	-0.06670677	0.078901316	-0.845445595	0.397862097	NA
PIFO	2.054983355	0.123920918	0.146562268	0.845517197	0.397822135	NA
OVGP1	17.25836493	0.414899984	0.256634315	1.616697221	0.105943654	0.450932004
WDR77	352.54843	-0.057211268	0.180884441	-0.316286285	0.75178522	0.912407605
ATP5F1	1538.425292	-0.058097955	0.150156573	-0.386915828	0.698818523	0.889565954
C1orf162	5.291473821	0.065485978	0.197274748	0.331953172	0.739924619	NA
TMIGD3	2.968367358	-0.045928528	0.178948046	-0.256658451	0.797442448	NA
LINC01160	5.135850774	0.095637048	0.200120139	0.477898167	0.632722686	NA
RAP1A	498.894011	-0.000474704	0.153068228	-0.003101257	0.997525559	0.999362758
FAM212B	27.08571569	0.034834482	0.25150653	0.138503291	0.889842669	0.96329967
FAM212B-AS1	1.678358207	-0.036205335	0.149017958	-0.242959547	0.808036736	NA
LOC101928718	0.745396477	0.056956477	0.096977792	0.587314634	0.556992415	NA
DDX20	671.1120346	0.093990882	0.14061651	0.668419963	0.503865556	0.797495518
KCND3	0.488908605	0.029802144	0.075524385	0.394602931	0.69313595	NA
CTTNBP2NL	2426.076745	0.20725326	0.148865651	1.392216794	0.163856759	0.530384128
WNT2B	8.408350835	-0.065600461	0.240235962	-0.27306678	0.784801882	0.924902184
ST7L	337.4808418	-0.148339287	0.167146205	-0.887482234	0.374819327	0.722304356
CAPZA1	4166.970649	-0.322621708	0.186833362	-1.726788535	0.084205648	0.409302393
MOV10	1017.462282	-0.2546067	0.17614651	-1.445425739	0.148338338	0.51375763
RHOC	3979.605765	-0.005101264	0.138003602	-0.036964718	0.970513138	0.990018752
PPM1J	21.78256303	0.484297929	0.256238958	1.89002458	0.058754673	0.353202808
FAM19A3	44.75523256	1.424206146	0.245922753	5.791274407	6.99E-09	1.58E-06
LINC01356	11.48479106	0.411906385	0.244632691	1.683774903	0.092225179	0.424854408
SLC16A1	4611.568896	0.193883453	0.140977252	1.375281827	0.169044088	0.536183298
SLC16A1-AS1	26.30755222	0.214935247	0.251634214	0.854157486	0.393017736	0.73526419
LOC100996251	9.39831527	0.030041518	0.239988453	0.125179012	0.900381832	0.967264182
LRIG2	292.0386304	0.104644376	0.161832054	0.646623296	0.517875777	0.803175784
MAGI3	138.1516455	0.06368292	0.196640667	0.323854272	0.746048365	0.910264378
PHTF1	538.2993163	-0.060766628	0.164731806	-0.368882183	0.712215544	0.896256505
RSBN1	511.3763151	-0.002869121	0.158487104	-0.018103182	0.985556539	0.995137616
AP4B1-AS1	2.209946855	0.047070833	0.164134051	0.286782862	0.774278586	NA
PTPN22	68.36427914	-0.506161102	0.222596652	-2.273893596	0.022972385	0.224265227
BCL2L15	2.394193733	-0.02928109	0.168812464	-0.173453363	0.862295083	NA
AP4B1	148.5889176	-0.150129162	0.191265189	-0.784926742	0.432496522	0.756438673
DCLRE1B	181.4865307	0.30202345	0.197881159	1.526287044	0.126938394	0.484217452
HIPK1-AS1	6.440679125	-0.112572121	0.222241092	-0.506531532	0.612483559	NA
HIPK1	741.1056048	-2.26242943	0.146576755	-15.43511747	9.50E-54	6.46E-50
OLFML3	422.0831824	-0.335289996	0.154792947	-2.166054738	0.030307004	0.255946443
TRIM33	2509.240834	0.276060136	0.160908266	1.715636756	0.086228547	0.41409027
BCAS2	694.5486795	-0.03752911	0.160810712	-0.23337444	0.815470659	0.933803389
DENND2C	61.22315959	-0.066427642	0.220188678	-0.301685094	0.762892133	0.916195911
NRAS	1959.683016	0.058883289	0.150861877	0.390312586	0.696305418	0.888392214
CSDE1	10864.17645	0.003822223	0.128171979	0.029821049	0.976209772	0.992142793
SIKE1	1540.599545	-0.076263601	0.1347394	-0.566008164	0.571388231	0.831849754
TSPAN2	41.54038815	0.004996915	0.247997143	0.020149082	0.983924446	0.994750468
NGF	72.01062751	0.551872345	0.23035674	2.395729099	0.016587345	0.188289899
VANGL1	900.8995493	0.083998189	0.143898992	0.583730209	0.559401839	0.825266393
SLC22A15	39.30579923	-0.399685183	0.246934402	-1.618588503	0.10553583	0.450084338
MAB21L3	17.43195472	-0.584657778	0.256560508	-2.278829977	0.022677174	0.22264724
ATP1A1	3391.499948	-0.052597061	0.171268576	-0.307102812	0.758765117	0.914350627
ATP1A1-AS1	9.819732385	0.117873848	0.239541549	0.492081013	0.622662074	0.856002987
CD58	102.4837538	-0.191061681	0.221953548	-0.860818322	0.389338112	0.733997627
IGSF3	1.593272363	-0.017352261	0.144197075	-0.120337123	0.904216098	NA
PTGFRN	218.9191285	-0.070953932	0.176979757	-0.40091552	0.688482323	0.884940558
CD101	0.906306457	-0.021495881	0.092864091	-0.231476787	0.816944417	NA
LOC101929099	1.0306156	-0.14499723	0.111571405	-1.299591326	0.193741074	NA
TTF2	211.9894456	-0.035695689	0.177967883	-0.200573767	0.841031872	0.944749231
TRIM45	26.84817453	0.177176431	0.250839167	0.706334791	0.479979962	0.783697372
MAN1A2	1558.526977	-0.087467986	0.147374793	-0.593507099	0.552841834	0.822109025
LOC100996263	0.782735096	0.075276703	0.080470076	0.935462069	0.349550222	NA
FAM46C	44.48060063	-0.937939032	0.245406494	-3.821981303	0.000132384	0.006897649
GDAP2	839.5770541	-0.28017362	0.144743017	-1.935662427	0.052909059	0.33481795
WDR3	1142.717128	0.039572244	0.133949181	0.295427295	0.767667485	0.916954289
WARS2	140.2788404	-0.134497672	0.191728278	-0.701501482	0.48299011	0.786420319
WARS2-IT1	2.267415729	-0.066012154	0.157141467	-0.42008106	0.674426239	NA
LOC101929147	69.99975423	-0.09010197	0.21927485	-0.41090882	0.681139395	0.881133244
LINC00622	0.999467518	0.05110297	0.107731391	0.474355429	0.635246471	NA
ZNF697	1212.263806	0.058078347	0.187863934	0.309151128	0.757206568	0.914254828
PHGDH	297.6030219	-0.144303918	0.180892909	-0.797731203	0.425026492	0.752139428
REG4	0.829424661	0.071772743	0.090918236	0.78942076	0.429866126	NA
NBPF7	1.102892588	0.049458697	0.119784503	0.412897292	0.679681865	NA
NOTCH2	21433.55699	0.089218809	0.121178511	0.73625933	0.461572892	0.77245013
SEC22B	4152.7518	0.045029646	0.178058218	0.252892828	0.800351032	0.929609349
PFN1P2	0.391367548	0.033095761	0.063858289	0.518268838	0.604270712	NA
NBPF8	995.0176721	0.11601202	0.138016902	0.840563864	0.40059231	0.740675726
RNVU1-19	9.324287141	0.09875118	0.243358479	0.405784834	0.684900703	0.882827217
PPIAL4A	0.659295463	0.067303534	0.092646762	0.726453175	0.467561003	NA
LINC00623	27.65463332	-0.214369109	0.25484055	-0.84118916	0.400241972	0.740675726
HIST2H2BA	83.61697566	-0.369205761	0.216738111	-1.703464885	0.088481104	0.418232372
FAM72B	26.80145538	0.258658631	0.255958559	1.010548863	0.312232402	0.678023982
SRGAP2C	493.8418999	0.281260927	0.159017181	1.768745524	0.076936352	0.395880144
SRGAP2-AS1	0.438314773	0.028000046	0.073198062	0.382524422	0.702072417	NA
EMBP1	0.469822872	-0.065295346	0.083157854	-0.785197585	0.432337731	NA
LOC645166	120.3535339	-0.268437203	0.232490638	-1.154615107	0.248248077	0.624191843
FAM72C	7.148895415	-0.304426454	0.235373959	-1.293373552	0.195881893	0.567006782
SRGAP2D	210.1284275	0.259877467	0.189470711	1.371597043	0.170188915	0.537735563
RNVU1-15	23.77546877	0.160022287	0.256906306	0.622881898	0.533362135	0.811564853
NBPF15	2528.382519	0.29919664	0.194622806	1.537315414	0.124216089	0.480265007
SRGAP2B	423.0579642	0.154767043	0.166609129	0.928922944	0.352929022	0.707575079
FAM72D	15.09750741	0.077712395	0.25027338	0.310510029	0.756173134	0.914254828
LOC103091866	67.55051277	0.159339284	0.246386266	0.646705219	0.517822745	0.803175784
RNVU1-14	28.70455421	-0.021664278	0.253732039	-0.085382509	0.931957298	0.97760624
NBPF20	2453.836209	0.11676476	0.141231527	0.826761292	0.408372374	0.743235534
NBPF25P	104.9268126	0.120162697	0.203269003	0.591151108	0.554419178	0.822449547
GPR89A	287.9082905	-0.206217594	0.159722984	-1.291095302	0.196670633	0.567481124
PDZK1	23.66468949	-0.339288428	0.256790029	-1.32126792	0.186412047	0.555664024
RNF115	475.3864813	-0.147438328	0.159059985	-0.926935385	0.353960084	0.707868114
POLR3C	1174.723513	0.203296868	0.181080125	1.122690122	0.261569125	0.632819521
NUDT17	25.98904472	-0.100890506	0.251803007	-0.400672362	0.688661362	0.885003388
PIAS3	478.9320668	0.185632036	0.162477883	1.14250649	0.25324355	0.627182487
ANKRD35	55.48977122	0.477567758	0.227564229	2.098606446	0.035851608	0.275942546
ITGA10	10.17949027	0.271465914	0.248601506	1.091972125	0.274845354	0.647111492
PEX11B	183.1130512	-0.230965143	0.223243436	-1.034588733	0.300861018	0.668055168
GNRHR2	10.83465676	0.086851036	0.245029454	0.354451411	0.723000612	0.900375514
RBM8A	2154.752214	0.304722924	0.142620531	2.136599291	0.032630597	0.263505638
LIX1L	968.8381348	-0.025849295	0.142779992	-0.181042837	0.856333952	0.950693873
ANKRD34A	42.93952583	0.73042626	0.243830143	2.995635606	0.002738735	0.064103368
POLR3GL	321.3637598	-0.131248934	0.164534463	-0.797698742	0.425045334	0.752139428
TXNIP	5477.555851	-0.095783126	0.135120705	-0.708870828	0.478404639	0.782538615
RNVU1-6	4.268768515	-0.232067191	0.191898062	-1.209325346	0.226537877	NA
LOC101928979	6.020378723	-0.257892859	0.223966335	-1.151480462	0.249534629	NA
NBPF10	2188.265848	0.231433674	0.164112235	1.410215841	0.15847596	0.525050901
NOTCH2NL	521.2349565	-0.040778044	0.202167246	-0.201704504	0.840147741	0.944165191
CH17-408M7.1	8.094179732	0.074752336	0.241460536	0.309584074	0.756877269	0.914254828
HYDIN2	15.87592904	0.116696735	0.254696332	0.458179881	0.646823213	0.86883569
NBPF12	398.1187916	0.268398222	0.157329032	1.705967545	0.088014122	0.418088183
LOC728989	3.038022533	-0.101816474	0.158933266	-0.640624057	0.521766966	NA
RNVU1-8	2.674358544	0.028866347	0.169845491	0.169956512	0.865044337	NA
PRKAB2	962.4137729	0.019319928	0.135236657	0.142860141	0.886400639	0.961563679
PDIA3P1	132.9668807	-0.10830649	0.193712964	-0.559108115	0.576087936	0.834440994
FMO5	8.756730683	0.392479109	0.232649586	1.686996805	0.091603966	0.42351221
CHD1L	867.8177875	0.206472471	0.138063974	1.495484048	0.13478816	0.495133492
BCL9	237.8858261	-0.1203674	0.195996447	-0.614130523	0.53912908	0.81387159
ACP6	106.0952633	0.011327335	0.198199733	0.057151109	0.954424824	0.985390459
GPR89B	262.6382673	-0.21755531	0.16240902	-1.339551892	0.180391073	0.550059824
PDZK1P1	2.182217091	-0.010941125	0.162584232	-0.067295121	0.946346761	NA
RNVU1-7	26.88244156	-0.3650306	0.256102858	-1.425328099	0.154062381	0.519110975
NBPF11	222.1872652	0.094267406	0.165174011	0.570715725	0.568192358	0.8298623
LOC101927468	2.501849991	-0.202668395	0.169446293	-1.196062727	0.231672082	NA
MIR5087	7.174711613	-0.2662645	0.229857748	-1.158388184	0.246705659	0.622194475
RNU1-13P	0.383593027	-0.042028992	0.070569571	-0.595568201	0.551463725	NA
LOC100132057	2.123356993	-0.049708843	0.169510778	-0.293248865	0.769331936	NA
RNVU1-3	0.476394071	-0.059015975	0.075820481	-0.778364547	0.436354133	NA
LINC01138	69.02639255	0.02634246	0.216454419	0.121699801	0.903136771	0.967984988
NBPF14	1880.265251	0.204393873	0.14711508	1.389346845	0.164727305	0.531197566
PDE4DIP	1694.688422	0.479183716	0.129086134	3.712123845	0.000205527	0.010017802
LOC653513	22.52202473	0.468333406	0.255902875	1.830121704	0.067231742	0.374053137
NBPF9	489.1478865	0.241482862	0.148854042	1.622279506	0.104743515	0.449545304
PPIAL4C	0.834491843	-0.023356817	0.109603835	-0.213102191	0.831247256	NA
LINC00869	25.11766318	-0.120467761	0.254313313	-0.473698211	0.635715129	0.86261126
HIST2H2BF	520.9029809	-0.20374542	0.16623788	-1.225625714	0.220339557	0.59523195
HIST2H3D	18.63353145	-0.310244612	0.255231781	-1.215540679	0.224159943	0.5989897
HIST2H2BC	3.211695982	-0.198485089	0.188324925	-1.053950182	0.291905726	NA
HIST2H2BE	1001.189443	0.003589454	0.154058821	0.02329924	0.981411578	0.993613464
HIST2H2AC	732.0182948	0.008443228	0.149768657	0.056375136	0.955042964	0.985646122
HIST2H2AB	93.70705071	-0.260218299	0.207165891	-1.256086598	0.209084575	0.583129846
BOLA1	23.48172403	-0.244279095	0.256165525	-0.953598636	0.340286847	0.701212875
SV2A	59.07790705	0.387766742	0.229442514	1.690038757	0.09102054	0.42230922
SF3B4	953.2464997	0.662092407	0.19580794	3.381335839	0.000721343	0.025024353
MTMR11	109.4812294	0.246213752	0.214544311	1.147612587	0.251128531	0.626278543
OTUD7B	1913.839557	0.317497854	0.177022967	1.793540458	0.072886548	0.386828742
VPS45	668.9287786	0.023898407	0.14741423	0.162117368	0.871213429	0.955988579
PLEKHO1	681.4699211	-0.120184282	0.16644998	-0.722044437	0.470267158	0.778034688
ANP32E	848.4812888	-0.084151617	0.202416572	-0.415734819	0.67760406	0.879101088
APH1A	506.7581572	-0.378338756	0.206145474	-1.835299846	0.066461274	0.373296368
C1orf54	45.78318262	-0.023148118	0.250571164	-0.092381411	0.926395008	0.975609519
CIART	233.7939958	0.469424339	0.204756936	2.292593101	0.021871442	0.2174194
MRPS21	861.0924424	0.03383175	0.146187002	0.231427893	0.816982398	0.934289388
PRPF3	1013.142654	0.215677769	0.153482065	1.405231088	0.159952573	0.525208215
RPRD2	1052.080513	0.321290529	0.141869372	2.264692676	0.023531545	0.227715281
TARS2	470.7474469	0.093719638	0.149763142	0.625785738	0.531455488	0.810683801
ECM1	1272.750212	0.118093974	0.158110226	0.746909144	0.455118406	0.767980544
FALEC	1.280452306	0.137944842	0.130446815	1.057479568	0.290292775	NA
ADAMTSL4	209.809973	0.197763075	0.203992052	0.96946461	0.33231343	0.694902096
ADAMTSL4-AS1	4.261449076	-0.14436143	0.199682552	-0.722954656	0.469707743	NA
MCL1	13159.88919	0.062916394	0.129971619	0.484077938	0.628330558	0.858792885
ENSA	1151.224476	0.02128896	0.147956779	0.143886342	0.885590221	0.960991176
GOLPH3L	613.1970779	-0.249657677	0.155858284	-1.601824877	0.10919434	0.455501176
HORMAD1	1.806435228	-0.125843066	0.131766811	-0.955043725	0.339555586	NA
CTSS	1449.916335	-0.32447532	0.18658189	-1.739050455	0.082025888	0.406660611
CTSK	986.6096152	-0.068131619	0.152843861	-0.445759602	0.655770906	0.87207246
ARNT	1659.726693	0.139605974	0.146565425	0.95251642	0.340835142	0.701212875
SETDB1	523.8076885	0.037485415	0.168555704	0.222391851	0.824008855	0.936808188
CERS2	1866.99159	0.154169623	0.129171159	1.193529767	0.232661962	0.608104942
ANXA9	7.230031873	-0.061295015	0.233078835	-0.262979757	0.792566182	0.927522782
FAM63A	301.2261212	0.185699952	0.206808901	0.897930171	0.369222778	0.71942947
PRUNE	269.394485	0.194560916	0.173937658	1.11856695	0.26332493	0.634583682
BNIPL	3.037996328	0.031360389	0.187631385	0.16713829	0.867261239	NA
C1orf56	46.17934249	-0.486751088	0.245725537	-1.980873027	0.047605515	0.317756561
CDC42SE1	1760.123472	-0.143191326	0.130717307	-1.095427447	0.273329415	0.645649941
MLLT11	1105.736511	-0.492322773	0.174684283	-2.818357579	0.004827002	0.091524649
GABPB2	190.325267	0.130582599	0.182412254	0.715865276	0.474074541	0.780690202
SEMA6C	8.85765696	0.018065146	0.244595613	0.073857194	0.941124017	0.980810804
LYSMD1	118.5180615	-0.13569076	0.213850476	-0.634512312	0.525746534	0.807228985
SCNM1	56.66354022	0.022606758	0.227184943	0.099508172	0.9207348	0.973718316
TMOD4	2.70861379	-0.279760885	0.17300459	-1.617072043	0.105862731	NA
VPS72	507.7531983	0.066213243	0.149205731	0.443771445	0.657207836	0.872539432
PIP5K1A	1846.353156	0.029966634	0.137483036	0.217966052	0.827455562	0.939025119
PSMD4	1555.269316	-0.163118458	0.145591642	-1.120383396	0.262550417	0.633503039
ZNF687	234.404266	-0.071903287	0.204519995	-0.351570938	0.725160064	0.901247643
PI4KB	1747.786423	0.068675799	0.134261153	0.511509077	0.608994634	0.849502353
RFX5	917.0297268	0.067146275	0.140737552	0.477102762	0.633288948	0.861737928
GBAT2	2.810814893	-0.043442451	0.180969952	-0.240053393	0.810288865	NA
SELENBP1	144.7289914	-0.298065771	0.208094387	-1.432358532	0.15204124	0.517290172
PSMB4	1417.40805	-0.2205973	0.156769857	-1.407141048	0.159385568	0.525208215
POGZ	860.8789357	0.08883245	0.159754881	0.556054685	0.578173472	0.835431454
CGN	0.96205939	0.105167119	0.106414794	0.988275361	0.323017809	NA
TUFT1	243.5390295	-0.312801205	0.182082736	-1.717906993	0.085813581	0.413236151
SNX27	578.3133742	0.390812096	0.163569883	2.389266826	0.016882036	0.189347782
RIIAD1	0.548439872	0.021376851	0.087326854	0.244791266	0.806618057	NA
MRPL9	445.6072303	-0.094196317	0.174499619	-0.539808149	0.589329346	0.839906872
OAZ3	11.52705033	-0.190904481	0.240410171	-0.794078225	0.427149893	0.753608121
TDRKH	79.06978838	-0.406619404	0.218231629	-1.863246889	0.062427539	0.362178088
LOC100132111	19.11623632	-0.001772181	0.250664756	-0.007069924	0.994359064	0.998420656
THEM4	140.1046369	-0.083216605	0.194632079	-0.427558527	0.668972566	0.87646482
S100A10	1858.143434	0.130573053	0.145140844	0.899629969	0.368317203	0.719130746
S100A11	14326.47581	0.018271193	0.20514688	0.089063958	0.929031081	0.976545457
FLG-AS1	11.70293208	-0.029996711	0.252104315	-0.118985316	0.90528699	0.969117969
FLG2	1.021971569	-0.085753498	0.10715457	-0.800278499	0.423549458	NA
LCE3E	0.281311958	-0.024597818	0.063834524	-0.38533722	0.699987589	NA
LCE3D	4.335482182	-0.048107726	0.206768544	-0.232664626	0.81602184	NA
LCE2A	1.700987942	-0.056504263	0.125085149	-0.451726396	0.6514661	NA
C1orf68	0.817769448	0.042343889	0.108118913	0.39164183	0.695322876	NA
KPRP	0.465082859	-0.052787287	0.074841042	-0.705325392	0.480607762	NA
LCE1F	3.599800412	0.460402218	0.183770255	2.505314137	0.012234268	NA
LCE1C	1.103623079	0.123221518	0.122714159	1.004134478	0.315313799	NA
SMCP	0.932032899	-0.038921612	0.113698762	-0.342322212	0.732108421	NA
IVL	39.82101734	0.354978864	0.254659396	1.39393586	0.163336974	0.529626719
SPRR2G	0.965904337	0.024609526	0.105189433	0.23395436	0.815020411	NA
PRR9	11.83353753	0.090175262	0.23994567	0.375815332	0.707054189	0.892947541
S100A7	0.64885376	-0.079053108	0.083813747	-0.943199783	0.345578725	NA
S100A6	6112.135193	-0.055456769	0.159732795	-0.347184615	0.728452628	0.901933762
S100A4	10.88449211	-0.323937582	0.249410513	-1.298812861	0.19400816	0.564813689
LOC101928034	0.511160574	0.05129187	0.068673837	0.746890993	0.455129363	NA
S100A3	2.393460095	0.01562865	0.148304161	0.105382407	0.916072375	NA
S100A2	20.0297373	0.128288586	0.25613547	0.500862241	0.616468078	0.852872915
S100A16	2371.673908	-0.259322257	0.181440046	-1.42924488	0.152933862	0.518091001
S100A14	0.195082113	-0.023019791	0.063807593	-0.36076884	0.718272259	NA
S100A13	465.6071423	-0.236737068	0.206024062	-1.149074849	0.250525118	0.626266743
S100A1	1.353969278	0.117258192	0.128854919	0.910001674	0.362821627	NA
CHTOP	559.273494	0.344086873	0.147151581	2.338315844	0.01937087	0.203573769
SNAPIN	200.8258898	-0.027575461	0.183556135	-0.150229037	0.880583917	0.959783343
ILF2	3031.715886	-0.066075886	0.137892192	-0.479185115	0.631806943	0.860829838
NPR1	17.69498322	0.324779882	0.25513883	1.272953563	0.20303452	0.574504046
INTS3	1185.708393	0.302777286	0.153380462	1.974027734	0.048378589	0.32045808
SLC27A3	86.14763687	0.61501952	0.217802011	2.823755013	0.004746465	0.091235705
GATAD2B	697.9495389	0.38760856	0.176541657	2.195564308	0.028123143	0.250456205
DENND4B	302.0712204	0.036876411	0.167090071	0.220697798	0.825327746	0.937438833
CRTC2	459.6202752	0.408265061	0.22009864	1.854918596	0.063607852	0.36513431
SLC39A1	1117.051882	0.155056417	0.164888078	0.940373732	0.347025891	0.705306396
CREB3L4	55.48364201	-0.084192567	0.230938641	-0.364566825	0.715434783	0.89727913
JTB	323.5162561	-0.572405907	0.20546527	-2.785901029	0.005337917	0.097962657
RAB13	790.8845088	-0.189329459	0.195679603	-0.967548262	0.333270027	0.695152238
RPS27	1053.11824	-0.416578431	0.213442663	-1.951711172	0.050972505	0.329142973
NUP210L	1.317629248	-0.031465377	0.13591722	-0.23150398	0.816923294	NA
TPM3	7840.161446	0.056548736	0.13734794	0.411718852	0.680545505	0.880732616
C1orf189	0.64885376	-0.079053108	0.083813747	-0.943199783	0.345578725	NA
C1orf43	1185.481547	-0.284844736	0.170832453	-1.667392413	0.095436401	0.432613208
UBAP2L	4212.236054	0.106527675	0.214203943	0.497318926	0.618964167	0.853936187
HAX1	1348.247961	0.217414929	0.166927354	1.302452379	0.192761787	0.562887597
AQP10	0.463482859	0.02890858	0.0743798	0.388661699	0.697526419	NA
ATP8B2	1427.376821	-0.01107877	0.142170555	-0.077925911	0.937886988	0.979534577
IL6R	48.51355762	-0.434876424	0.240463777	-1.808490367	0.070530215	0.381655796
UBE2Q1	1520.728707	0.229925755	0.163437253	1.406813627	0.159482661	0.525208215
ADAR	14897.63509	0.207061601	0.155293811	1.333353852	0.182415709	0.55067013
KCNN3	48.478401	-0.341623667	0.246870349	-1.383818138	0.166414148	0.532987752
PMVK	56.99657115	-0.234780739	0.226276145	-1.037585023	0.299463293	0.667497349
PBXIP1	896.7171944	-0.187474762	0.156249007	-1.199846106	0.230199114	0.605977111
PYGO2	176.9080785	-0.028910587	0.189967425	-0.152187077	0.879039386	0.958955533
SHC1	4211.661588	0.096134985	0.14799861	0.649566806	0.51597208	0.803010336
CKS1B	71.26513165	-0.309701612	0.246537222	-1.256206303	0.209041182	0.583129846
FLAD1	246.5798784	-0.323482762	0.222215678	-1.4557153	0.145471339	0.51016605
LENEP	1.034555612	-0.084510721	0.107629074	-0.785203452	0.432334292	NA
ZBTB7B	520.5267747	0.124447928	0.187154345	0.664948108	0.506083684	0.798402787
DCST2	1.502431336	-0.007030968	0.142202832	-0.049443235	0.960566073	NA
LOC100505666	6.37971826	0.205862627	0.221899849	0.927727658	0.353548858	NA
ADAM15	641.4574232	-0.232197493	0.210454007	-1.103317049	0.269889505	0.641872575
EFNA4	38.70919045	-0.251891001	0.243076337	-1.036262948	0.300079487	0.667584432
EFNA3	22.76710414	0.518699392	0.256511921	2.022125878	0.043163349	0.303191315
EFNA1	1.468094379	-0.134452874	0.122598626	-1.096691518	0.272776265	NA
SLC50A1	294.1715163	-0.500469807	0.169297518	-2.956155615	0.003114999	0.069845081
DPM3	64.07557292	-0.306102346	0.234926027	-1.302973325	0.192583869	0.562730561
KRTCAP2	1232.082405	-0.188484941	0.15729131	-1.198317578	0.230793406	0.606992995
TRIM46	63.92005859	0.793123674	0.233025983	3.403584719	0.000665078	0.023310293
MUC1	20.24396107	0.230030842	0.256201704	0.897850555	0.369265228	0.71942947
THBS3	161.4895194	-0.108088506	0.198547356	-0.544396604	0.586168582	0.839220994
MTX1	111.945657	-0.284111464	0.232349637	-1.222775588	0.221414468	0.596595078
GBAP1	157.6748349	-0.032039024	0.201953394	-0.158645633	0.873948074	0.956941024
GBA	1476.5272	0.051731298	0.160940006	0.321432186	0.747882895	0.910812903
FAM189B	225.9408094	0.276352333	0.19000553	1.454443631	0.145823351	0.510332086
SCAMP3	1098.011143	0.057326221	0.200964398	0.285255607	0.775448321	0.921552191
CLK2	420.748591	0.436164072	0.187533227	2.325796228	0.020029424	0.207606811
HCN3	7.736194755	-0.00678867	0.235730252	-0.028798468	0.977025323	0.992275382
FDPS	553.5376886	-0.271975028	0.176262915	-1.543007662	0.122828917	0.479176894
RUSC1-AS1	10.90412132	0.539681185	0.247910499	2.176919441	0.029486579	0.254627498
RUSC1	293.0104301	0.625770342	0.183329124	3.413371145	0.000641645	0.022723254
ASH1L	1732.627227	0.250941785	0.128067201	1.959453977	0.050059645	0.325878941
ASH1L-AS1	6.550615656	0.175332458	0.22296444	0.786369606	0.431650984	NA
MSTO1	13.86401017	-0.013794906	0.225806034	-0.061091839	0.951286069	0.984366097
MSTO2P	62.4203216	-0.056499642	0.241818978	-0.233644366	0.815261081	0.933803389
YY1AP1	976.29185	0.151524046	0.169023097	0.896469468	0.37000208	0.719760616
DAP3	933.6143835	0.471767874	0.132936545	3.548820035	0.000386961	0.015950768
GON4L	1501.548209	0.088946136	0.138384339	0.642747123	0.520388199	0.804546077
SYT11	757.6241735	0.606182021	0.146897162	4.126574087	3.68E-05	0.002454536
RIT1	771.8467006	0.494107984	0.152600017	3.237928758	0.001204009	0.036629339
KIAA0907	1010.966526	0.265860983	0.194540713	1.36660845	0.171748067	0.540077876
SCARNA4	1.528402569	-0.142695889	0.127044765	-1.123193776	0.261355206	NA
ARHGEF2	3019.595269	0.217414167	0.189985429	1.144372851	0.252469042	0.626977083
MIR6738	0.340773716	0.033095763	0.063858288	0.518268863	0.604270695	NA
SSR2	2563.844743	-0.495945171	0.150418722	-3.297097357	0.000976896	0.031384907
UBQLN4	516.1028449	0.166093771	0.186956225	0.888409953	0.374320273	0.722222088
LAMTOR2	279.331557	0.190106072	0.174718395	1.088071305	0.27656363	0.648107208
MEX3A	304.2158951	-0.108634685	0.159043526	-0.683050029	0.49457523	0.79154155
LMNA	3187.850906	0.113106861	0.147570891	0.7664578	0.443403952	0.762709434
SEMA4A	5.684737921	-0.029367764	0.222380271	-0.132061014	0.894936032	NA
SLC25A44	1081.120555	0.145246295	0.217071369	0.669117698	0.503420401	0.797253294
PMF1	61.82891087	-0.387424527	0.225405298	-1.718790688	0.085652492	0.412627503
PMF1-BGLAP	0.195082113	-0.023019791	0.063807593	-0.36076884	0.718272259	NA
BGLAP	0.367541802	-0.027106986	0.06387584	-0.424369942	0.671296039	NA
PAQR6	11.20607013	0.333783653	0.251891931	1.325106572	0.185135807	0.55412349
SMG5	2113.702948	-0.014809227	0.14436146	-0.102584351	0.918292864	0.972954005
TMEM79	20.08863385	-0.291036352	0.256862298	-1.133044258	0.257195668	0.629439541
GLMP	904.0162593	-0.21547774	0.160545227	-1.342162229	0.1795434	0.550059824
CCT3	4744.960653	0.003761594	0.138511302	0.027157305	0.978334269	0.992471573
TSACC	16.41028046	0.083160957	0.2448236	0.339677047	0.734099749	0.904590461
RHBG	0.737423617	0.044257037	0.087414944	0.506286853	0.612655291	NA
MEF2D	1106.585429	-0.041028694	0.179985488	-0.227955567	0.819680784	0.93483527
IQGAP3	151.9793042	-0.067135382	0.190584642	-0.35226019	0.724643141	0.901130847
APOA1BP	302.8661874	-0.243631638	0.186353465	-1.307363071	0.191089433	0.561500692
GPATCH4	486.0492595	-0.082330766	0.181506638	-0.453596446	0.650119312	0.869920089
HAPLN2	0.366741802	0.003596163	0.069246383	0.051932862	0.95858219	NA
BCAN	0.366741802	0.003596163	0.069246383	0.051932862	0.95858219	NA
NES	2037.579386	0.340367077	0.163126245	2.086525548	0.036931043	0.280103324
CRABP2	197.5833009	0.557164512	0.202542306	2.750854977	0.005943995	0.105113641
ISG20L2	604.7474812	0.075731898	0.182120258	0.415834564	0.677531065	0.879101088
RRNAD1	62.52862482	-0.208575942	0.249325878	-0.836559541	0.402840195	0.741402601
MRPL24	492.9036051	-0.007310373	0.160381112	-0.045581258	0.963644007	0.98756635
HDGF	3596.987352	-0.01144637	0.149403602	-0.076613749	0.938930821	0.980007693
PRCC	595.9920764	0.073315568	0.154267191	0.475250552	0.634608399	0.861997576
SH2D2A	13.21241128	-0.312152056	0.249838696	-1.249414363	0.211513558	0.585223371
NTRK1	0.830551831	-0.070834396	0.102807944	-0.688997302	0.490824966	NA
PEAR1	160.0015789	0.030075378	0.213716743	0.140725419	0.888086864	0.962430568
ARHGEF11	912.9506887	0.025479389	0.146774426	0.17359556	0.862183322	0.952386564
ETV3L	0.876629545	0.053785279	0.093612221	0.574554026	0.565592952	NA
ETV3	197.0896162	-0.07453721	0.181625083	-0.410390508	0.681519508	0.881224639
CD5L	0.732141264	0.094174707	0.089337427	1.054146175	0.291815998	NA
KIRREL	2693.454555	-0.138264679	0.132559775	-1.043036466	0.296931404	0.665343577
LOC646268	0.367541802	-0.027106986	0.06387584	-0.424369942	0.671296039	NA
CD1D	13.20276563	-0.42021706	0.247253794	-1.699537357	0.089217982	0.419528125
PYHIN1	0.366741802	0.003596163	0.069246383	0.051932862	0.95858219	NA
IFI16	8336.287253	0.341319763	0.1456486	2.343446918	0.019106481	0.202176825
AIM2	11.58801413	-0.207605592	0.250768955	-0.827875968	0.407740746	0.742992669
DUSP23	63.26889474	-0.110513369	0.220851616	-0.500396469	0.616795939	0.852872915
SLAMF8	8.175551422	0.007962073	0.237357444	0.033544652	0.973240258	0.991032869
C1orf204	23.22698749	0.126507687	0.255426093	0.495280987	0.62040179	0.854796752
VSIG8	0.579878462	0.02519636	0.079839722	0.315586771	0.75231618	NA
CFAP45	43.83581395	-0.372028809	0.242170284	-1.53622816	0.124482432	0.480265007
TAGLN2	1928.741911	-0.168437005	0.15070639	-1.117650052	0.263716483	0.634986692
SLAMF9	1.483947264	-0.064883127	0.147387274	-0.440222044	0.659776295	NA
LINC01133	56.03070865	-0.858894229	0.248770753	-3.45255308	0.000555308	0.020409828
PIGM	218.0085636	0.022489216	0.180895862	0.124321343	0.901060849	0.967510974
IGSF8	325.2697683	0.08339661	0.179020086	0.465850575	0.641322461	0.865384417
ATP1A2	0.29262317	-0.031470304	0.063943433	-0.492158506	0.622607295	NA
LOC729867	1.245745124	0.077057498	0.115179265	0.66902231	0.503481246	NA
PEA15	4736.724448	0.271367249	0.17086941	1.588155826	0.112251107	0.461559227
DCAF8	1227.042836	-0.044521321	0.160809134	-0.276858163	0.781889019	0.924198937
PEX19	1438.034957	0.239236615	0.141649227	1.688936964	0.091231511	0.422999425
COPA	4882.094499	-0.206517394	0.128521671	-1.606868259	0.108083271	0.454210738
SUMO1P3	8.618162728	-0.2048251	0.233349315	-0.877761734	0.380073035	0.72797369
NCSTN	2156.654728	-0.338529101	0.14038478	-2.411437351	0.015889781	0.183589752
NHLH1	0.340773716	0.033095763	0.063858288	0.518268863	0.604270695	NA
SLAMF7	0.195082113	-0.023019791	0.063807593	-0.36076884	0.718272259	NA
ITLN1	1.917866024	0.031867311	0.135860133	0.234559695	0.814550496	NA
LOC101928372	2.503482838	-0.097625101	0.173663645	-0.562150478	0.574013499	NA
F11R	77.49737086	-0.083029236	0.209530423	-0.396263392	0.69191073	0.886449229
TSTD1	4.77014745	0.132797346	0.215140197	0.617259569	0.53706353	NA
USF1	664.2714508	0.263433102	0.164147026	1.604860643	0.108524477	0.454955016
PVRL4	4.05915188	-0.042976539	0.190861043	-0.225171874	0.821845569	NA
KLHDC9	9.219062917	0.14524584	0.234400591	0.619647926	0.535489606	0.812494034
PFDN2	417.1597873	0.079480611	0.15663363	0.507430053	0.611853103	0.850515215
NIT1	273.5656897	-0.001852907	0.196899787	-0.009410406	0.992491693	0.997921962
DEDD	382.1107641	-0.210825949	0.154561379	-1.364027355	0.172558956	0.540200103
UFC1	690.7358761	0.089193094	0.144986603	0.615181624	0.538434782	0.813665363
USP21	118.3478075	0.370042373	0.204258942	1.811633652	0.070042822	0.380630661
PPOX	51.35021505	0.014422803	0.243203657	0.059303399	0.952710454	0.98486579
B4GALT3	391.2274836	-0.139992566	0.180896636	-0.773881536	0.439000849	0.759333929
ADAMTS4	649.6420635	0.154787132	0.160298785	0.965616379	0.334236177	0.696380843
NDUFS2	853.7909069	-0.237610803	0.171552492	-1.385061793	0.166033573	0.532302473
FCER1G	17.86447377	0.178894042	0.256810534	0.696599315	0.486053585	0.787392016
TOMM40L	271.781234	-0.008877532	0.171562717	-0.051745112	0.958731791	0.986590513
NR1I3	0.28605197	-0.024597818	0.063834524	-0.38533722	0.699987589	NA
MPZ	38.34666105	0.29727065	0.250165164	1.188297546	0.234716204	0.610187918
SDHC	230.7750854	-0.130103875	0.18345207	-0.709198183	0.478201501	0.782370333
FCGR2A	4.828225296	0.048263487	0.217004825	0.222407436	0.823996724	NA
HSPA6	48.01066946	-0.11380098	0.240625406	-0.472938338	0.636257172	0.862916254
FCGR2C	0.672077845	-0.04451517	0.09433747	-0.471871569	0.637018462	NA
HSPA7	2.153952278	-0.059707732	0.167825009	-0.355773747	0.722010011	NA
FCRLA	54.87451038	0.137028863	0.245872298	0.55731721	0.577310719	0.835195865
FCRLB	39.71351831	-0.227009937	0.24379841	-0.93113789	0.351782241	0.706967078
DUSP12	252.9730813	-0.02748968	0.166276116	-0.165325489	0.868687798	0.955581366
ATF6	1856.049932	-0.311876555	0.138984895	-2.243960074	0.02483497	0.233239476
OLFML2B	24.05282893	0.160627162	0.255777585	0.627995458	0.530006916	0.810465876
NOS1AP	2.858543204	0.026622634	0.171041675	0.155649982	0.876308925	NA
C1orf226	11.19454664	0.150032154	0.249848734	0.60049195	0.548178424	0.820507063
SH2D1B	2.42726517	0.078919812	0.159418971	0.495046554	0.620567259	NA
UHMK1	6560.535339	0.350206858	0.151021578	2.318919342	0.02039941	0.209204219
UAP1	2649.884393	-0.111750207	0.168205054	-0.664368901	0.506454232	0.798709393
DDR2	3012.060861	0.225034037	0.169082304	1.330914188	0.183217248	0.55172085
HSD17B7	44.36393424	-0.066801697	0.245578758	-0.272017407	0.785608635	0.925327884
C1orf110	2.783323626	-0.032461344	0.185400963	-0.175087244	0.861011081	NA
RGS4	8283.561823	0.825302228	0.152966135	5.395326397	6.84E-08	1.21E-05
RGS5	194.1068538	-0.032306149	0.201031006	-0.160702319	0.872327863	0.956444941
LOC101928404	0.551312704	-0.052244492	0.069768655	-0.748824707	0.453962866	NA
NUF2	134.6133967	0.195191321	0.197217158	0.989727888	0.32230714	0.68626995
PBX1	1273.98498	0.232574828	0.151463232	1.535520045	0.124656137	0.480265007
RXRG	0.694931475	0.041354012	0.085710904	0.482482513	0.629463218	NA
MGST3	2040.533226	0.268834582	0.200889145	1.338223534	0.18082358	0.550059824
ALDH9A1	1048.026306	0.410304141	0.150056752	2.73432641	0.006250805	0.10828623
TMCO1	1790.095108	-0.323360191	0.145894185	-2.216402184	0.02666397	0.243421787
LOC100147773	2.310793397	-0.135255933	0.144227911	-0.93779305	0.348350773	NA
UCK2	776.2931491	-0.031264657	0.16970134	-0.184233416	0.853830346	0.949256402
FAM78B	1.28793632	0.023117271	0.112858041	0.204834944	0.837701084	NA
POGK	861.2988266	0.031579524	0.150013948	0.210510584	0.833269192	0.94132146
TADA1	91.82585739	-0.340799656	0.212306881	-1.605221906	0.108444978	0.454886878
ILDR2	0.622085674	0.00961708	0.090610736	0.106136207	0.915474284	NA
POU2F1	418.2219793	-0.448249403	0.190564743	-2.352215817	0.018661944	0.199839179
CREG1	443.4358742	-0.547542356	0.177876024	-3.078224617	0.002082379	0.053590868
RCSD1	3.079344469	0.025392403	0.18525123	0.137070093	0.890975392	NA
MPZL1	6008.616668	-0.068584743	0.134605715	-0.509523267	0.610385494	0.849691775
ADCY10	2.526277397	-0.033122711	0.170713629	-0.194024993	0.846156312	NA
MPC2	416.2729658	-0.205519572	0.192110476	-1.069798879	0.284709847	0.654903131
DCAF6	1138.281646	-0.010343228	0.162634624	-0.063597946	0.949290368	0.983344915
GPR161	374.0134061	0.193692367	0.161642054	1.198279551	0.230808205	0.606992995
TIPRL	1341.113283	0.006471198	0.140795858	0.045961566	0.963340884	0.987461272
SFT2D2	162.5669482	-0.01570096	0.18854177	-0.083275766	0.93363227	0.978231392
ANKRD36BP1	0.551312704	-0.052244492	0.069768655	-0.748824707	0.453962866	NA
TBX19	45.97089961	-0.05251319	0.24795523	-0.211784967	0.832274797	0.941213876
LINC00970	6.496247322	-0.104718687	0.216120304	-0.484538865	0.628003489	NA
ATP1B1	277.6463308	0.238526786	0.179258594	1.33062957	0.183310928	0.551725034
NME7	497.7767774	0.124850767	0.212577383	0.587319148	0.556989384	0.824031618
BLZF1	1215.73951	0.438890691	0.155158382	2.828662465	0.004674297	0.090420717
CCDC181	20.72943825	0.565150587	0.256424736	2.203962827	0.027526958	0.247906694
SLC19A2	219.1515082	-0.374422906	0.180024329	-2.079846136	0.037539648	0.281446037
F5	0.669644997	-0.084732133	0.086628078	-0.978113956	0.328017966	NA
SELP	1.417467031	0.028929561	0.105749935	0.273565751	0.784418357	NA
SELL	8.641086903	-0.084659387	0.230412275	-0.367425679	0.71330152	0.896671045
METTL18	58.03240675	-0.036563244	0.224406922	-0.16293278	0.870571361	0.95574117
C1orf112	71.44070446	-0.138599371	0.244601703	-0.566632895	0.570963621	0.831587692
SCYL3	213.4915514	0.289588546	0.190608494	1.519284579	0.12869088	0.486090635
KIFAP3	388.4686983	0.242245496	0.189771462	1.27651172	0.201774686	0.57360748
LOC101928650	1.905539642	0.032525195	0.138750782	0.234414499	0.814663203	NA
GORAB	165.8353516	-0.336019831	0.214324913	-1.567805752	0.116926472	0.469743592
PRRX1	4748.223217	0.448696068	0.198837385	2.256598115	0.024033198	0.229621495
MROH9	1.328580443	-0.14024087	0.129875489	-1.079810139	0.280226735	NA
FMO4	10.24662797	-0.056220772	0.248629656	-0.226122552	0.821106105	0.935664649
TOP1P1	1.212079337	-0.099822652	0.113129852	-0.88237234	0.377575489	NA
PRRC2C	6385.390231	0.326727829	0.153373601	2.130274222	0.03314898	0.265484679
MYOC	1.565000259	-0.019532969	0.13444516	-0.145285774	0.884485246	NA
VAMP4	578.0723022	0.257367266	0.233886103	1.100395717	0.271159744	0.643596483
METTL13	316.6029252	-0.086503725	0.187062109	-0.462433173	0.643770715	0.867422774
DNM3	7.540414203	0.039413485	0.234872631	0.167807909	0.8667344	0.955086388
DNM3OS	463.3367295	-0.236075406	0.175476267	-1.345340942	0.178515158	0.550012696
PIGC	142.5890138	0.087491981	0.193163755	0.45294202	0.650590493	0.870025069
SUCO	3808.420024	0.017088971	0.143698396	0.118922487	0.905336766	0.969117969
FASLG	12.19976447	0.372815205	0.248560389	1.499897895	0.133640853	0.493442043
TNFSF18	156.8372469	-1.320305431	0.231852585	-5.694590081	1.24E-08	2.63E-06
TNFSF4	825.4358326	-1.001148246	0.180531064	-5.545573281	2.93E-08	5.77E-06
LOC100506023	15.35987089	-0.006018992	0.253709801	-0.023723922	0.981072824	0.993504553
LOC101928673	10.4588198	-0.019221709	0.247875799	-0.077545727	0.938189416	0.979534577
PRDX6	3336.980278	-0.564356639	0.186659154	-3.023460821	0.002499014	0.06046991
SLC9C2	3.957135763	-0.060563322	0.18917129	-0.320150704	0.748854091	NA
ANKRD45	10.20858791	0.37583273	0.243499182	1.543466085	0.12271773	0.479176894
KLHL20	544.698812	0.107465506	0.164703936	0.65247685	0.514093602	0.802513514
CENPL	92.04547254	-0.287527893	0.225596829	-1.274520984	0.202478841	0.574147768
DARS2	375.0668135	-0.127772691	0.153629141	-0.831695669	0.405580746	0.742992669
GAS5-AS1	5.11701081	0.036793022	0.200311351	0.183679169	0.854265152	NA
GAS5	549.1463179	-0.507388982	0.198791727	-2.552364681	0.010699446	0.147871856
SNORD81	0.865758298	-0.059068286	0.093227622	-0.63359212	0.526347045	NA
SNORD47	5.316716608	-0.28717199	0.196197338	-1.463689532	0.143278797	NA
SNORD80	4.47980587	-0.083704722	0.189956055	-0.440653086	0.659464165	NA
SNORD79	1.440493426	-0.160066703	0.116130642	-1.378333058	0.168100481	NA
SNORD78	0.926621717	0.014572545	0.104491679	0.139461301	0.889085634	NA
SNORD44	38.1344089	0.510332219	0.252101649	2.024311307	0.042938131	0.302967658
SNORD77	0.867159959	-0.070024388	0.103446713	-0.676912646	0.49846138	NA
SNORD76	8.086967594	-0.331344451	0.227945163	-1.453614751	0.146053145	0.510332086
SNORD74	3.199888612	-0.237885292	0.181139361	-1.31327223	0.189091233	NA
ZBTB37	137.613784	-0.357293809	0.188134141	-1.899143916	0.057545556	0.349811066
RC3H1	2051.196512	-0.040194397	0.157514918	-0.255178348	0.798585353	0.92934434
RABGAP1L	771.4041717	0.330432896	0.160518455	2.058535232	0.039538783	0.289131593
GPR52	0.880276153	0.075768464	0.092609546	0.818149617	0.41327176	NA
CACYBP	629.6599722	-0.231152518	0.19002698	-1.216419469	0.223825171	0.5989897
MRPS14	219.8639084	0.080196193	0.192302563	0.417031324	0.676655496	0.878792674
KIAA0040	1.881508246	0.060462147	0.138153508	0.437644677	0.661643879	NA
RFWD2	416.505532	-0.382746999	0.20282459	-1.887083802	0.059149055	0.354257201
SCARNA3	0.365468971	-0.005404551	0.069442266	-0.077827974	0.937964894	NA
PAPPA2	147.0508714	-0.59651848	0.2112678	-2.823518212	0.004749973	0.091235705
ASTN1	1.195495293	0.155143328	0.124335475	1.247780069	0.212111609	NA
BRINP2	1.366649304	-0.094290543	0.129615352	-0.727464316	0.466941567	NA
SEC16B	37.09060233	-0.01759148	0.248751426	-0.070719111	0.94362131	0.981341532
LOC730102	90.22864617	-0.129464473	0.231194549	-0.559980647	0.575492638	0.834430578
RASAL2-AS1	15.25869571	0.368343726	0.254898438	1.445060743	0.148440824	0.513874074
RASAL2	1213.469947	0.089574961	0.135537766	0.660885623	0.508685667	0.799890617
C1orf220	1.722439911	0.012940287	0.14273645	0.090658601	0.927763867	NA
RALGPS2	588.514532	-0.096832817	0.156895031	-0.617182176	0.537114571	0.813147037
ANGPTL1	1480.341224	0.186644526	0.149681852	1.246941586	0.212418917	0.585774937
FAM20B	1366.169419	-0.213243013	0.135871236	-1.569449284	0.116543288	0.469591755
TOR3A	197.6208446	0.15092228	0.178104741	0.84737935	0.396783711	0.737408926
ABL2	4688.382018	-0.195518492	0.127125083	-1.538000895	0.124048396	0.480265007
SOAT1	1027.909907	-0.257315873	0.147322992	-1.746610424	0.080704938	0.404089267
AXDND1	3.534276133	0.010839234	0.181006646	0.059883072	0.952248762	NA
TDRD5	0.384194688	0.003732472	0.070380762	0.053032566	0.95770596	NA
FAM163A	7.080707247	-0.342649235	0.227368729	-1.507020057	0.131805516	0.490268931
TOR1AIP2	3660.155854	-0.068665916	0.143043442	-0.480035397	0.631202224	0.860436953
TOR1AIP1	1665.598991	-0.085603339	0.132052142	-0.648254077	0.516820631	0.803175784
CEP350	1887.438255	-0.006088648	0.161104118	-0.037793251	0.969852526	0.989721184
QSOX1	4769.845377	-0.24622535	0.160397121	-1.535098319	0.124759679	0.480265007
FLJ23867	418.7988667	-0.049426344	0.164720079	-0.300062652	0.764129367	0.916672129
LHX4	1.357763629	-0.001717944	0.117129486	-0.014667049	0.988297808	NA
LHX4-AS1	17.10471251	-0.141461335	0.256904327	-0.550638196	0.581881719	0.836847334
ACBD6	361.4280522	0.011956488	0.17402016	0.06870749	0.945222456	0.981827084
XPR1	1146.59729	0.123831045	0.154847596	0.799696271	0.423886794	0.751829286
KIAA1614	32.88391755	-0.332223038	0.253620332	-1.309922732	0.190221976	0.560327742
STX6	1036.455124	-0.041327768	0.143461436	-0.288075803	0.773288714	0.920140068
MR1	965.1593539	-0.106259866	0.139753807	-0.760336114	0.4470537	0.764618698
IER5	519.1554207	-0.033334204	0.168369884	-0.197981986	0.843059158	0.945627747
GLUL	1793.871133	0.418407382	0.175511944	2.383925402	0.017129074	0.191246535
RNASEL	377.0051131	0.263015586	0.154958637	1.697327687	0.089634725	0.419690351
RGS16	1.035355613	-0.140387509	0.109861377	-1.277860454	0.201298634	NA
LOC284648	0.463482859	0.02890858	0.0743798	0.388661699	0.697526419	NA
NPL	6.469315311	-0.388025171	0.220006607	-1.763697813	0.07778287	NA
DHX9	2541.829489	-0.057223456	0.144731708	-0.395376082	0.692565358	0.886727223
LAMC1	13667.15394	0.070081114	0.140126428	0.500127745	0.616985131	0.853012016
LAMC2	445.220659	0.090376047	0.153996182	0.586871997	0.557289678	0.824206888
NMNAT2	80.74201428	0.302076661	0.232574564	1.298837911	0.193999561	0.564813689
SMG7-AS1	1.531437078	-0.048020625	0.132428072	-0.362616661	0.716891263	NA
SMG7	999.9640177	0.284532622	0.159552198	1.783319975	0.074534232	0.390744417
NCF2	89.410701	-0.656333831	0.216207429	-3.03566734	0.00240004	0.058807467
ARPC5	3349.948862	-0.008050428	0.141995695	-0.056694873	0.954788258	0.985590218
RGL1	1334.837554	-0.002953262	0.155274711	-0.019019594	0.984825475	0.995058524
COLGALT2	44.41976494	-0.020044141	0.247196314	-0.081085923	0.935373621	0.978924571
TSEN15	377.0856062	-0.248844468	0.154717002	-1.608384757	0.107750938	0.45362934
C1orf21	850.4927971	0.202627229	0.194900327	1.039645399	0.298504677	0.667110123
EDEM3	2654.531869	-0.250184499	0.138751892	-1.803106939	0.071371422	0.382656757
FAM129A	642.3020467	-0.221573442	0.150837367	-1.468955911	0.141844748	0.504917405
RNF2	682.4782905	0.007913914	0.160780502	0.049221852	0.960742497	0.98691604
TRMT1L	709.1481789	-0.153824747	0.148999047	-1.032387454	0.301890647	0.668851566
SWT1	141.8891079	-0.08850789	0.194678935	-0.454635168	0.64937173	0.869344965
IVNS1ABP	658.8131781	0.106085065	0.154005241	0.688840614	0.490923574	0.789990233
HMCN1	231.9466271	0.180305102	0.177973066	1.01310331	0.311010818	0.676493299
PRG4	1.206575318	0.045785349	0.130635156	0.350482599	0.725976547	NA
TPR	5136.923646	-0.003627426	0.134894059	-0.026890925	0.978546731	0.992486351
C1orf27	727.6336511	0.228606484	0.161049277	1.419481586	0.155758662	0.521369441
OCLM	0.465082859	-0.052787287	0.074841042	-0.705325392	0.480607762	NA
LOC102724919	1.381064534	-0.095649136	0.129934381	-0.736134156	0.461649058	NA
PDC	0.937572912	-0.084538127	0.107579759	-0.785818149	0.431974033	NA
PTGS2	1337.81669	-0.557516475	0.220515426	-2.528242513	0.011463514	0.154043799
PACERR	4.726156151	-0.273501928	0.20934383	-1.306472366	0.191391971	NA
PLA2G4A	198.8189732	-0.68828984	0.197462114	-3.485680503	0.000490887	0.018699079
RGS13	0.378654675	0.039865159	0.069924208	0.570119567	0.568596604	NA
MIR4426	0.365941802	0.033095761	0.063858289	0.518268841	0.60427071	NA
RGS2	495.0381001	-0.708721611	0.146170305	-4.848601836	1.24E-06	0.000159512
LINC01032	0.586449662	0.021347193	0.080853819	0.26402207	0.791762913	NA
UCHL5	453.7312043	-0.022663849	0.171340561	-0.132273694	0.894767814	0.96471161
TROVE2	1352.76819	-0.091100786	0.144622428	-0.629921566	0.528745902	0.809736778
GLRX2	90.88088695	-0.249042054	0.24203536	-1.028949049	0.303503618	0.669954691
CDC73	998.6883652	0.159367151	0.160687726	0.991781733	0.32130401	0.685505685
B3GALT2	3.29301303	0.160797222	0.195458223	0.822667985	0.410696826	NA
KCNT2	90.18345106	0.306792374	0.213994354	1.433647048	0.15167301	0.516638356
CFH	8491.28369	0.031660417	0.129693258	0.244117674	0.807139684	0.93193708
CFHR3	12.33370095	-0.049870934	0.239375259	-0.208337879	0.834965157	0.94221983
CFHR1	32.92040026	-0.368514011	0.250849954	-1.469061507	0.141816107	0.504917405
CFHR5	0.832624662	-0.096411499	0.092014766	-1.047782902	0.294738642	NA
ASPM	694.9551378	-0.10365286	0.149280581	-0.694349252	0.487463211	0.788303849
ZBTB41	1005.385482	-0.347316167	0.172363349	-2.015023321	0.043902206	0.305228064
CRB1	5.806699723	-0.237236862	0.221400722	-1.071527045	0.283932517	NA
DENND1B	262.831272	-0.230439798	0.200761205	-1.147830321	0.251038618	0.626278543
C1orf53	5.592392839	-0.095063881	0.204398073	-0.465091865	0.641865671	NA
LHX9	0.365941802	0.033095761	0.063858289	0.518268841	0.60427071	NA
NEK7	3597.598871	0.423563736	0.184997956	2.289559006	0.022046894	0.218524568
MIR181A1HG	18.54506459	-0.002833008	0.256267998	-0.011054866	0.991179673	0.997645131
MIR181B1	1.173500984	0.078986637	0.102595819	0.769881635	0.441370109	NA
NR5A2	0.901926462	0.068858233	0.104865167	0.656635899	0.51141506	NA
LINC00862	4.03020546	0.101763177	0.201550065	0.504902725	0.61362716	NA
ZNF281	1442.337809	-0.561463263	0.135875208	-4.132198007	3.59E-05	0.002407028
KIF14	151.5664432	-0.213342509	0.214599498	-0.994142627	0.320153435	0.684919056
DDX59	364.7338307	0.253593305	0.160923045	1.575866928	0.115056474	0.467113132
LOC101929224	6.802717159	0.029501781	0.234529639	0.12579127	0.899897152	NA
CAMSAP2	3218.874381	0.06854757	0.159402469	0.430028284	0.667175067	0.87619971
C1orf106	0.64805376	-0.040791224	0.092017249	-0.443299757	0.657548931	NA
KIF21B	32.70599994	0.522854061	0.247525757	2.112321838	0.034658854	0.270637525
TMEM9	452.2192602	-0.016827867	0.183932423	-0.091489398	0.92710373	0.975736401
IGFN1	5.820380935	0.241689826	0.222544824	1.08602762	0.277466772	NA
PKP1	1.952202982	0.179785868	0.146124385	1.230361846	0.218561634	NA
TNNT2	8.929112476	-0.307711313	0.238075217	-1.292496201	0.196185361	0.567281463
TNNI1	0.779088489	0.06764568	0.089126865	0.758981924	0.44786337	NA
PHLDA3	417.2074249	-0.214024104	0.200570277	-1.067077875	0.285936672	0.656434075
CSRP1	12805.27422	0.355999465	0.182256567	1.953287448	0.050785544	0.32877467
RPS10P7	4.119053603	-0.090378657	0.187163586	-0.482885904	0.629176751	NA
NAV1	3044.126874	-0.062504398	0.14222126	-0.439487019	0.660308686	0.873799198
IPO9-AS1	2.061855251	0.101191536	0.14521985	0.696816142	0.485917863	NA
MIR5191	1.110032601	-0.122987898	0.12439131	-0.988717759	0.322801252	NA
IPO9	1710.048542	0.12548381	0.161176617	0.778548476	0.436245741	0.758467957
MIR6739	1.502547297	-0.102500624	0.108672356	-0.943207886	0.345574581	NA
SHISA4	356.3911634	0.527489406	0.221572578	2.380661958	0.017281562	0.191911102
LMOD1	148.1924081	0.373298301	0.208873711	1.787196189	0.073905785	0.389401306
TIMM17A	1215.964489	-0.159375059	0.130254986	-1.223562065	0.221117477	0.596595078
RNPEP	655.5281897	-0.271194937	0.181528054	-1.493956063	0.135187104	0.495537557
ELF3	2.394623259	-0.039960068	0.165796596	-0.24101863	0.809540677	NA
GPR37L1	1.232672234	-0.011630502	0.130637063	-0.089029112	0.929058774	NA
ARL8A	1392.487213	0.364120667	0.216571756	1.681293409	0.092705938	0.426129774
UBE2T	161.0834746	-0.347978047	0.195977941	-1.775598033	0.075799194	0.393282429
PPP1R12B	274.5260135	0.101925091	0.169050174	0.602928047	0.546556557	0.819399566
SYT2	0.377021827	-0.027106988	0.06387584	-0.424369972	0.671296016	NA
KDM5B	4178.103246	-0.133695698	0.126282555	-1.05870283	0.289735139	0.659101397
PCAT6	28.08929642	0.192386039	0.253635974	0.758512433	0.448144273	0.76497369
LOC148709	2.224732559	0.002239914	0.15668459	0.014295687	0.988594081	NA
RABIF	173.1435855	-0.056736854	0.17772952	-0.319231458	0.749551004	0.911733524
KLHL12	772.5453251	0.162069897	0.149005286	1.087678844	0.27673691	0.648107208
ADIPOR1	1696.495794	0.057492761	0.12919575	0.445005052	0.656316103	0.872185637
CYB5R1	700.5592212	-0.078961312	0.150304248	-0.525343183	0.599344643	0.844651831
LOC100506747	0.281311958	-0.024597818	0.063834524	-0.38533722	0.699987589	NA
TMEM183A	890.7560624	0.228250771	0.205108732	1.112828155	0.265782241	0.637118402
PPFIA4	345.4351686	0.59925165	0.165388664	3.623293381	0.000290876	0.013098069
ADORA1	42.82293626	0.197337163	0.239748285	0.823101459	0.410450299	0.744185614
MYBPH	1.585197146	-0.126041359	0.142124401	-0.886838278	0.375165976	NA
CHI3L1	30.24659521	-0.672511328	0.251457102	-2.674457487	0.007485027	0.119330453
BTG2	204.3513093	-0.268650795	0.181225841	-1.482408878	0.138231533	0.500082634
FMOD	150.599188	-0.134940376	0.201258631	-0.670482432	0.502550302	0.797156494
PRELP	51.31079419	-0.221906207	0.245060638	-0.905515502	0.365192351	0.716800158
ATP2B4	8795.465541	0.633804396	0.173758725	3.647611919	0.000264689	0.011998354
LINC00260	2.587801529	0.15659932	0.174463029	0.89760748	0.36939485	NA
LAX1	0.293224831	0.005413385	0.0640205	0.084557063	0.932613536	NA
ZC3H11A	2400.598995	-0.173266193	0.140088478	-1.236834002	0.216148716	0.589906239
ZBED6	636.0710738	-0.147552883	0.167218006	-0.882398292	0.377561459	0.725157458
SNRPE	333.2448228	-0.148214793	0.195986554	-0.756249803	0.449499438	0.765400102
LINC00303	0.365941802	0.033095761	0.063858289	0.518268841	0.60427071	NA
SOX13	72.63770359	0.103238651	0.219920816	0.46943556	0.638758336	0.864129504
ETNK2	105.7081483	0.627121211	0.225909468	2.775984627	0.005503481	0.099536975
REN	39.28833591	0.011688911	0.246013137	0.047513361	0.962104082	0.987296515
KISS1	0.438314773	0.028000046	0.073198062	0.382524422	0.702072417	NA
GOLT1A	0.488908605	0.029802144	0.075524385	0.394602931	0.69313595	NA
PLEKHA6	79.88100746	0.60131093	0.218362041	2.753733791	0.005891967	0.104329246
PPP1R15B	965.2158371	-0.331004722	0.190640372	-1.736278197	0.082514657	0.407301929
PIK3C2B	25.95623136	-0.346603631	0.256302105	-1.35232456	0.176271511	0.546787472
MDM4	334.5312754	-0.264722144	0.180503171	-1.466578911	0.14249064	0.506453995
NFASC	788.6825666	0.483500941	0.184025938	2.627352139	0.008605223	0.128726376
CNTN2	0.742963629	0.000648298	0.086939147	0.007456916	0.994050297	NA
TMEM81	27.99351945	0.380884826	0.250887002	1.518152886	0.128975861	0.486350534
RBBP5	707.003228	-0.059614749	0.138377894	-0.430811223	0.666605639	0.87619971
DSTYK	702.5208089	-0.045142208	0.145755478	-0.309711913	0.756780042	0.914254828
TMCC2	69.38166837	0.080208775	0.22698917	0.35335948	0.723818959	0.90081578
NUAK2	112.6931823	-0.501217788	0.213999825	-2.342141113	0.019173464	0.20228079
LEMD1-AS1	1.543280192	0.041505624	0.141468436	0.293391413	0.769222988	NA
BLACAT1	5.877453799	-0.041687431	0.226195326	-0.184298374	0.853779389	NA
CDK18	18.60246417	0.858787119	0.256849575	3.34354113	0.000827164	0.02770593
MFSD4	10.78868238	-0.14356593	0.242590677	-0.591803161	0.553982406	0.822449547
ELK4	2330.830577	0.177844978	0.153828378	1.156125941	0.247629647	0.623383111
SLC45A3	48.63799032	-0.138332701	0.241088586	-0.573783702	0.566114179	0.829016602
NUCKS1	5644.501835	-0.049517453	0.137440157	-0.360283737	0.71863496	0.898491967
RAB29	253.7437216	-0.036870528	0.174448978	-0.21135422	0.832610877	0.941281512
SLC41A1	420.8792883	1.381418245	0.167263177	8.258950157	1.47E-16	1.67E-13
PM20D1	0.657533785	-0.041695382	0.092418229	-0.451159718	0.65187444	NA
LOC284581	2.42243299	-0.216479627	0.158542182	-1.365438677	0.172115215	NA
LOC103021295	5.224524535	-0.311380911	0.206627662	-1.506966242	0.13181931	NA
RAB7B	17.56059207	0.05718636	0.256906232	0.222596233	0.823849768	0.936808188
FAM72A	13.64022147	-0.089980457	0.253008811	-0.355641595	0.72210899	0.900272301
SRGAP2	1114.24422	0.14747105	0.129059977	1.142655175	0.253181787	0.627143739
IKBKE	377.5302143	-0.223611756	0.171351705	-1.304987053	0.191897257	0.562294945
RASSF5	15.58341905	-0.154206273	0.253053104	-0.609383051	0.542270569	0.815817653
EIF2D	381.1694906	-0.142383718	0.170932028	-0.832984431	0.40485351	0.742992669
DYRK3	423.3265368	-0.219432312	0.151058496	-1.452631381	0.146326128	0.510751802
MAPKAPK2	1346.344554	-0.247811849	0.141200282	-1.755037924	0.079252821	0.400920552
IL10	1.669714176	0.016102635	0.13903747	0.115815071	0.907799106	NA
IL19	0.280511958	0.005381267	0.063827471	0.084309583	0.932810294	NA
IL20	0.465082859	-0.052787287	0.074841042	-0.705325392	0.480607762	NA
IL24	133.1706802	-1.060564856	0.212236735	-4.997084301	5.82E-07	8.16E-05
FCMR	22.87991408	-0.166661225	0.24313723	-0.68546156	0.49305271	0.791041114
PIGR	2.932111936	0.07807689	0.178854474	0.436538649	0.662445964	NA
C1orf116	1.60849074	-0.187031692	0.141402757	-1.322687734	0.185939244	NA
YOD1	630.6075991	-0.40495176	0.15379314	-2.633093773	0.008461098	0.127563721
PFKFB2	100.9988064	-0.118744611	0.201508138	-0.589279481	0.555673807	0.823070265
CD55	707.9143539	0.218709785	0.180612236	1.210935591	0.225920091	0.600642681
CR1	1.634540556	0.244931844	0.1379174	1.775931414	0.075744222	NA
CR1L	9.005527796	-0.235079527	0.244993185	-0.959534966	0.337289313	0.699100346
CD46	1457.059867	-0.404857638	0.208371466	-1.942961031	0.052020867	0.332811682
CD34	7.822849535	0.255512873	0.224010983	1.140626543	0.254025367	0.627458691
PLXNA2	205.7200406	0.076225904	0.195151038	0.390599534	0.69609327	0.888392214
CAMK1G	44.45991454	0.532688709	0.245865364	2.166587028	0.030266357	0.255946443
LAMB3	92.05356312	-0.185471221	0.228155202	-0.812916908	0.4162657	0.748090029
G0S2	184.8909031	-0.351953874	0.233318041	-1.508472607	0.131433612	0.489774724
HSD11B1	462.7274676	-0.430720894	0.168832702	-2.551169819	0.0107362	0.147975597
TRAF3IP3	1.207477675	0.060482079	0.103299015	0.585504891	0.558208279	NA
C1orf74	69.25681932	-0.29654668	0.226575636	-1.308819806	0.190595396	0.561015791
IRF6	0.633869717	0.064728995	0.091526844	0.707213229	0.479433978	NA
DIEXF	1136.35393	0.13655592	0.150476183	0.907491918	0.364146721	0.715818338
SYT14	59.57783734	0.139426246	0.24363152	0.572283283	0.567130074	0.82911222
SERTAD4-AS1	6.157780752	-0.213427469	0.224089232	-0.952421799	0.340883109	NA
SERTAD4	83.19549793	-0.295120488	0.235621256	-1.252520648	0.210380209	0.583788404
HHAT	165.5096318	-0.262981209	0.186511908	-1.409996884	0.158540603	0.525050901
KCNH1	13.2030094	0.360015149	0.253974164	1.417526661	0.156329005	0.521949088
RCOR3	420.933857	-0.168084735	0.157572131	-1.066716138	0.286100037	0.656586961
TRAF5	216.2140975	0.086648032	0.198239533	0.437087549	0.662047856	0.874601679
LINC00467	57.02067801	-0.063288734	0.227513699	-0.278175486	0.780877652	0.923565419
SLC30A1	482.26487	-0.306087689	0.16179804	-1.891788607	0.058519152	0.352660127
NEK2	232.8232973	0.101526466	0.199196159	0.509680844	0.610275075	0.849691775
LPGAT1	1107.561305	-0.092301163	0.135547634	-0.680950015	0.495903119	0.792547481
INTS7	446.9438016	0.187127217	0.160783339	1.163847066	0.244485994	0.621362525
DTL	268.4767514	-0.218213638	0.178706949	-1.221069687	0.222059636	0.597622993
RPL21P28	18.61277537	-0.319349484	0.255316693	-1.250797509	0.211008364	0.584182154
PPP2R5A	168.1137554	-0.36128636	0.224735815	-1.607604738	0.107921774	0.454092884
TMEM206	291.7959708	0.175177138	0.167315416	1.046987435	0.295105374	0.663845197
NENF	347.32239	-0.378640213	0.225604748	-1.678334416	0.093281833	0.427359871
ATF3	314.9080641	0.139280522	0.201889837	0.68988377	0.490267283	0.789869203
BATF3	3.024880133	-0.123412251	0.175618208	-0.702730388	0.482223786	NA
NSL1	471.9952704	0.091500155	0.150246543	0.609000071	0.542524392	0.816036855
TATDN3	188.6640866	-0.140791177	0.185385876	-0.759449321	0.44758382	0.764859265
SPATA45	0.549239873	-0.032189669	0.087363086	-0.368458472	0.712531405	NA
FLVCR1-AS1	3.931656524	0.068971884	0.197549033	0.34913805	0.726985672	NA
FLVCR1	103.3120608	-0.223586057	0.219094527	-1.020500417	0.307491192	0.672927698
VASH2	3.455434319	0.118857927	0.184682675	0.643579191	0.519848347	NA
ANGEL2	438.1590883	-0.192544822	0.157559627	-1.222044157	0.221690929	0.597050522
RPS6KC1	1691.479832	0.048621743	0.15934898	0.305127418	0.76026911	0.914731034
PROX1-AS1	0.732141264	0.094174707	0.089337427	1.054146175	0.291815998	NA
PROX1	26.48969493	0.385789843	0.253231775	1.523465381	0.127642315	0.485417904
SMYD2	330.1614056	0.13426423	0.182113066	0.737257538	0.460965749	0.772281794
PTPN14	4545.057289	0.226364351	0.126045624	1.795892193	0.072511664	0.386396791
CENPF	1039.22964	-0.123993343	0.161453018	-0.767984055	0.442496658	0.762382145
KCNK2	562.2710783	0.53756822	0.197089372	2.72753531	0.006380943	0.109425524
KCTD3	1057.337578	0.35896824	0.146126039	2.456565862	0.014027209	0.170928325
ESRRG	1.014924392	-0.040413013	0.114844283	-0.35189399	0.724917767	NA
GPATCH2	557.0349308	-0.050477096	0.160755869	-0.313998466	0.753522204	0.912903699
SPATA17	19.03945333	0.060140124	0.255993948	0.234927912	0.814264685	0.933579416
RRP15	592.9789515	-0.086241615	0.149958571	-0.575102935	0.565221683	0.828864831
TGFB2-AS1	2.674788089	0.011420334	0.132290803	0.0863275	0.931206078	NA
TGFB2	314.2944495	-0.1500612	0.157853737	-0.950634446	0.341789976	0.701903033
LYPLAL1-AS1	69.40849291	-0.605482697	0.224106575	-2.701762306	0.006897305	0.114174651
LYPLAL1	264.0102536	-0.325977887	0.182729345	-1.783938355	0.074433683	0.390518383
EPRS	4457.130573	-0.071267923	0.134298202	-0.530669227	0.595648014	0.842982344
BPNT1	294.8905405	-0.0230516	0.167259201	-0.137819626	0.890382973	0.963430314
IARS2	1383.219932	-0.145623564	0.196216971	-0.742155805	0.457992942	0.770563597
RAB3GAP2	2258.930413	0.154199652	0.140360961	1.098593591	0.271945374	0.644126712
AURKAPS1	2.855422087	-0.152817287	0.156184919	-0.978438172	0.327857656	NA
MARK1	17.87368438	-0.059149745	0.256337667	-0.230749329	0.817509549	0.934384968
C1orf115	30.78341714	-0.359135098	0.255310789	-1.406658525	0.15952867	0.525208215
2-Mar	48.44395019	0.197448514	0.254664735	0.775327269	0.4381463	0.759333929
1-Mar	52.86104555	0.42849126	0.246637674	1.737330932	0.082328775	0.406778599
HLX-AS1	4.621755819	-0.17238176	0.206920929	-0.833080346	0.404799417	NA
HLX	311.8522426	0.199153607	0.184009288	1.082301928	0.27911839	0.649431516
C1orf140	5.847071952	0.206648338	0.224074771	0.922229383	0.35640894	NA
DUSP10	528.8287751	0.29472997	0.171126403	1.72229396	0.085016281	0.411628524
LOC101929771	0.669644997	-0.084732133	0.086628078	-0.978113956	0.328017966	NA
HHIPL2	1.457179177	0.058763324	0.146942229	0.399907669	0.689224523	NA
TAF1A	123.2639156	0.245187509	0.193005562	1.270364995	0.203954646	0.575670243
TAF1A-AS1	8.105653289	-0.095943929	0.236836359	-0.405106416	0.685399291	0.882827217
MIA3	3058.393221	0.092917828	0.167844024	0.553596283	0.57985517	0.835854405
AIDA	694.9948611	0.033911674	0.176039104	0.192637163	0.847243138	0.947115449
BROX	1140.093979	-0.195189685	0.190363016	-1.025355076	0.305195677	0.671144246
DISP1	231.0287206	0.067037731	0.174435585	0.384312246	0.700747033	0.890764019
TLR5	10.6203905	-0.016130571	0.246487608	-0.065441713	0.947822313	0.983265968
SUSD4	25.62186603	0.427277521	0.254242627	1.680589623	0.092842653	0.426254975
CAPN2	7968.550743	-0.196716909	0.140219451	-1.402921687	0.160640193	0.526396623
TP53BP2	1544.071582	0.265484196	0.136198306	1.949247417	0.051265885	0.330409842
GTF2IP20	32.8531956	-0.195495413	0.252539499	-0.774118163	0.438860917	0.759333929
FBXO28	1088.130037	-0.286834928	0.201289896	-1.424984229	0.15416176	0.519110975
DEGS1	2069.124252	0.015418848	0.145572877	0.105918413	0.915647085	0.972803493
LOC101927164	1.25669632	-0.012428369	0.11569106	-0.107427224	0.914450058	NA
NVL	345.8345037	-0.321840737	0.18253411	-1.763181347	0.077869909	0.397803489
CNIH4	805.1288603	0.476673972	0.147695599	3.227408103	0.001249172	0.037499966
WDR26	2893.019683	-0.201845175	0.150099615	-1.344741458	0.178708741	0.550044369
CNIH3	192.0385092	-0.163053866	0.188211066	-0.866335166	0.386306387	0.73197444
DNAH14	75.44025924	-0.161457233	0.24449667	-0.660365775	0.50901913	0.799890617
LBR	456.0943633	-0.441739272	0.163420738	-2.703079658	0.006870028	0.114111082
ENAH	3171.330282	-0.162282455	0.159530056	-1.01725317	0.309033008	0.674534399
SRP9	1245.586824	-0.209299429	0.190804407	-1.096931838	0.27267119	0.644896324
EPHX1	385.6211068	0.068789043	0.173993255	0.395354651	0.692581172	0.886727223
TMEM63A	378.5620295	-0.275424101	0.194814393	-1.413776964	0.157427399	0.523479885
PYCR2	304.217489	0.266837189	0.170680012	1.563376908	0.117963968	0.471456624
SDE2	750.5398469	-0.273654856	0.185605275	-1.474391588	0.140376188	0.502823978
H3F3AP4	69.9182767	-0.495503397	0.227740003	-2.175741589	0.029574589	0.254627498
ACBD3	2323.241745	0.237913565	0.139538571	1.705002166	0.08819402	0.418232372
LIN9	183.3185987	0.010299667	0.179685154	0.057320635	0.954289783	0.985390459
PARP1	815.7671967	0.044287469	0.141755353	0.312421847	0.754719949	0.913686828
ITPKB	90.18700995	0.513685857	0.215555761	2.383076451	0.017168628	0.191373916
PSEN2	229.374765	-0.104458709	0.180726882	-0.577992096	0.563269455	0.827913473
ADCK3	69.08122169	0.072551958	0.219890979	0.329945132	0.741441421	0.908202295
CDC42BPA	2427.212451	0.20950863	0.147311581	1.422214245	0.154964065	0.5199635
ZNF678	331.7814284	-0.138613733	0.16853963	-0.822439996	0.410826524	0.744216051
LOC100130093	1.220990548	0.034855846	0.123472121	0.282297296	0.777715559	NA
JMJD4	298.9099969	0.035296077	0.216608022	0.162949075	0.870558531	0.95574117
SNAP47	227.8860753	0.069832631	0.192634684	0.362513279	0.716968502	0.897873446
WNT9A	0.475594071	-0.01688755	0.075244249	-0.224436418	0.822417736	NA
ARF1	4222.318	0.004982845	0.13067323	0.0381321	0.969582358	0.989594002
C1orf35	95.97554197	-0.047882132	0.229400949	-0.208726827	0.834661497	0.942033504
MRPL55	165.624041	0.188597304	0.201623064	0.935395484	0.349584523	0.706320545
GUK1	1627.733426	0.004632383	0.143899663	0.03219176	0.974319127	0.991229581
GJC2	9.116191421	0.100959225	0.231128982	0.436809023	0.662249855	0.874601679
IBA57-AS1	2.075000816	0.004557886	0.137799578	0.033076199	0.973613823	NA
IBA57	57.02677344	0.043233941	0.241102971	0.179317329	0.857688541	0.95090687
C1orf145	3.514096077	0.254072162	0.187191983	1.357281215	0.174691874	NA
OBSCN	127.5260789	0.121305715	0.221062706	0.54873894	0.583184619	0.837634942
TRIM11	150.7049686	-0.191367775	0.200773975	-0.953150302	0.340513923	0.701212875
TRIM17	2.56815744	0.050415168	0.161480786	0.312205368	0.754884452	NA
HIST3H2A	63.1194842	-0.300247331	0.248093646	-1.210217738	0.226195353	0.600938986
HIST3H2BB	101.4662443	-0.554668331	0.210594569	-2.63382068	0.008443007	0.12749538
RNF187	1269.943883	0.09929994	0.128178114	0.774702765	0.438515317	0.759333929
RHOU	51.48687655	-0.393122445	0.248196882	-1.583913711	0.113213357	0.463740581
DUSP5P1	3.418458863	0.05712391	0.179073768	0.318996526	0.749729147	NA
RAB4A	230.9742169	0.154497023	0.177161958	0.872066584	0.383172055	0.730104634
CCSAP	405.2109424	0.186795361	0.178207748	1.048188776	0.294551641	0.663784437
ACTA1	0.566563928	-0.031624547	0.088285134	-0.358209198	0.720186764	NA
NUP133	884.2382551	0.018978882	0.138889493	0.136647359	0.89130954	0.963485661
ABCB10	250.0090335	-0.35736957	0.196563965	-1.818082834	0.069051473	0.378809546
TAF5L	328.4974651	0.35114602	0.161511911	2.174118416	0.029696243	0.254627498
URB2	195.0726158	-0.195484072	0.188244424	-1.038458765	0.299056523	0.667465889
GALNT2	2494.338942	-0.126068209	0.158378271	-0.795994348	0.426035321	0.752618125
PGBD5	1.017231557	-0.101896063	0.116745298	-0.872806564	0.382768521	NA
COG2	477.6699023	-0.00383677	0.18689014	-0.020529546	0.983620943	0.994750468
AGT	1.098952576	-0.003864028	0.120561865	-0.032050171	0.974432041	NA
C1orf198	530.0387249	-0.224894802	0.151478662	-1.484663239	0.137633054	0.498979447
LOC101927604	1.139269529	-0.056588047	0.121074011	-0.467383931	0.640225217	NA
TTC13	459.4431038	0.178830017	0.194686332	0.918554555	0.358328611	0.711062423
ARV1	188.2150673	-0.641451293	0.196381171	-3.266358435	0.001089403	0.03405698
FAM89A	121.2000201	0.710152237	0.218700693	3.247142141	0.001165702	0.035784143
C1orf131	147.7495763	-0.013234922	0.194563864	-0.068023538	0.945766897	0.982167547
GNPAT	578.55737	-0.10900874	0.160184925	-0.680518092	0.49617647	0.792563845
EXOC8	510.4031145	-0.048692746	0.159105126	-0.306041338	0.759573172	0.914656615
SPRTN	195.866052	-0.56040936	0.182402686	-3.072374499	0.002123631	0.054152027
EGLN1	1295.137749	-0.08729213	0.186602136	-0.467798128	0.639928959	0.864533471
TSNAX-DISC1	0.561625576	0.071650462	0.079779666	0.898104315	0.369129939	NA
TSNAX	457.4730901	-0.132394648	0.175330595	-0.755114349	0.450180374	0.765400102
DISC1	1.127115013	-0.066521651	0.120519552	-0.551957339	0.580977582	NA
DISC2	0.280511958	0.005381267	0.063827471	0.084309583	0.932810294	NA
DISC1-IT1	3.079550118	-0.099369052	0.173465078	-0.57284759	0.566747893	NA
SIPA1L2	13.91399101	-0.338165238	0.25344578	-1.334270539	0.182115209	0.55067013
MAP10	64.51700286	0.069445205	0.232862943	0.298223512	0.765532578	0.916704085
NTPCR	153.9144066	-0.078878689	0.190075815	-0.414985406	0.678152587	0.879470736
PCNXL2	274.0693476	0.309606156	0.165994865	1.865155019	0.062159678	0.361270457
KIAA1804	20.70333337	0.950979413	0.256547091	3.706841531	0.00020986	0.010156186
KCNK1	302.8782843	0.285103529	0.175223885	1.62708143	0.103719805	0.447755636
SLC35F3	7.086828925	-0.351845275	0.220882124	-1.592909688	0.111180453	0.459765671
LOC101927765	10.24832164	-0.093514415	0.240623892	-0.388633124	0.69754756	0.888780031
COA6	163.7561394	-0.250478108	0.233673304	-1.071915805	0.283757851	0.653830038
TARBP1	240.7119501	-0.136199981	0.176724949	-0.770689041	0.440891269	0.761066308
LINC01354	9.657569533	0.217859832	0.243608783	0.894302044	0.371160307	0.720029816
IRF2BP2	5264.863963	0.553927019	0.178269863	3.107238717	0.001888438	0.049485309
LINC00184	3.027861963	0.239162851	0.17645973	1.355339547	0.175309401	NA
LINC01132	0.9262617	-0.095243524	0.115468273	-0.824845839	0.409459118	NA
LOC101927851	2.411646619	-0.025587088	0.158617977	-0.16131266	0.871847153	NA
LINC01348	1.884758843	-0.072576744	0.128307809	-0.565645576	0.571634739	NA
TOMM20	2600.888586	0.075447235	0.136123885	0.554254202	0.579404888	0.835736856
SNORA14B	16.66710742	0.034326089	0.245594685	0.139767232	0.888843904	0.962754938
RBM34	1432.927261	0.025330099	0.150866438	0.167897508	0.866663911	0.955086104
ARID4B	1864.949863	0.117128946	0.149694929	0.782450993	0.433949575	0.757085255
GGPS1	650.0547989	-0.061667804	0.149666459	-0.412034897	0.680313845	0.880732616
TBCE	304.3695638	0.042461083	0.18032347	0.235471749	0.813842603	0.933448447
B3GALNT2	589.0974524	-0.312192636	0.14399278	-2.168113128	0.03015008	0.255946443
GNG4	61.85812244	-0.401893584	0.231727083	-1.734340154	0.082857747	0.407784245
LYST	1422.779281	-0.076873207	0.140221454	-0.548227146	0.583535945	0.837840777
NID1	3810.44925	1.040165492	0.177346852	5.865147771	4.49E-09	1.17E-06
GPR137B	340.1810177	0.323678988	0.161320741	2.006431328	0.044810249	0.308861179
ERO1B	112.7203425	0.172371137	0.19379516	0.889450161	0.373761197	0.722126678
EDARADD	35.73378773	0.142711091	0.25407397	0.561691113	0.57432649	0.833741159
LGALS8	2322.589375	-0.418859194	0.130014538	-3.22163353	0.001274621	0.037681662
LGALS8-AS1	4.181444367	0.095338298	0.205894926	0.463043453	0.643333221	NA
HEATR1	1348.235844	-0.053748578	0.147601179	-0.364147346	0.715747983	0.897589158
ACTN2	38.32388871	0.59157847	0.250185595	2.364558477	0.018051577	0.195760286
MTR	2165.652348	0.121206465	0.136995743	0.884746214	0.376293524	0.723690516
RYR2	0.438314773	0.028000046	0.073198062	0.382524422	0.702072417	NA
LOC100130331	1.939387752	0.111245804	0.161951367	0.686908707	0.49214026	NA
LINC01139	8.865425757	-0.369283303	0.226781102	-1.628368939	0.10344668	0.447582655
CHRM3	2.269848577	-0.017586293	0.156336102	-0.112490285	0.910434672	NA
FMN2	112.3838766	0.248730097	0.194399671	1.279477974	0.200728791	0.572266422
GREM2	6.579375562	0.084735434	0.210024349	0.403455286	0.686613322	NA
RGS7	1.530223318	-0.021022536	0.133204838	-0.157821115	0.87459776	NA
FH	404.967113	-0.421591015	0.181865298	-2.318149859	0.020441178	0.209204219
KMO	3.320012303	0.137665055	0.186583058	0.737821841	0.460622719	NA
OPN3	96.12205997	-0.670581983	0.21676976	-3.093521828	0.00197796	0.051275645
CHML	318.3893339	-0.10289084	0.176868811	-0.581735349	0.560744958	0.825982463
WDR64	0.733483604	0.001464205	0.086611806	0.016905377	0.986512103	NA
EXO1	198.386287	0.024833663	0.19583693	0.126807865	0.899092471	0.966598679
MAP1LC3C	0.93343456	-0.03690576	0.121151587	-0.30462465	0.760652044	NA
PLD5	0.340773716	0.033095763	0.063858288	0.518268863	0.604270695	NA
LINC01347	31.82534137	-0.134626661	0.250614552	-0.53718613	0.591139051	0.840449551
CEP170	4683.148067	0.093943348	0.167551843	0.560682272	0.575014155	0.83416479
SDCCAG8	827.4709592	-0.040865328	0.150857898	-0.270886238	0.78647853	0.925538071
MIR4677	12.27389239	0.26273773	0.241315781	1.088771439	0.27625469	0.647945416
AKT3	1853.610849	-0.056497203	0.13348006	-0.423263243	0.672103209	0.877405351
ZBTB18	434.8828338	0.028977074	0.166773994	0.173750553	0.862061506	0.952331025
ADSS	776.0534661	-0.328422326	0.201351564	-1.631089024	0.102871536	0.446948889
C1orf101	15.89653802	0.263664633	0.245906357	1.072215602	0.283623204	0.653728597
DESI2	902.9938964	-0.321782048	0.19316865	-1.665808858	0.095751491	0.433463558
COX20	514.134855	0.030736525	0.151625428	0.202713525	0.839358952	0.943654297
HNRNPU-AS1	80.13656161	0.015332055	0.228775372	0.067017943	0.946567419	0.982623689
HNRNPU	5139.013575	-0.229705737	0.17425964	-1.318180951	0.187443081	0.556680161
LOC101928068	4.482225867	-0.178938524	0.200539935	-0.892283744	0.372240865	NA
EFCAB2	100.1947901	0.035021988	0.227678755	0.15382194	0.877750134	0.958525983
KIF26B	88.26035579	-0.183247221	0.208589976	-0.878504442	0.379670028	0.727509189
SMYD3	131.1283544	-0.232363369	0.207581054	-1.11938621	0.262975411	0.634078478
TFB2M	103.8503557	-0.481368623	0.243424897	-1.977483116	0.047987047	0.319274461
CNST	852.3006505	0.149571486	0.142812534	1.047327441	0.294948584	0.663845197
SCCPDH	460.7575998	-0.227640782	0.180210059	-1.263196869	0.206518438	0.580257074
LINC01341	3.287843472	0.131808793	0.179218219	0.735465367	0.462056125	NA
AHCTF1	2010.949241	-0.049653325	0.135477211	-0.366506843	0.713986908	0.897037923
ZNF695	12.07226177	-0.120658762	0.254129943	-0.4747916	0.634935521	0.861997576
ZNF670	27.80520696	-0.246127571	0.255382808	-0.963759357	0.335166587	0.697144451
ZNF669	74.25492439	-0.351309593	0.21670662	-1.621129958	0.10498977	0.449545304
C1orf229	3.813499243	-0.024290693	0.205710191	-0.118082109	0.906002599	NA
ZNF124	111.7450243	-0.149357127	0.228896467	-0.652509534	0.514072524	0.802513514
MIR3916	25.11842586	0.168403419	0.256906999	0.65550343	0.512143679	0.802057828
ZNF496	135.4259344	-0.270620285	0.19822606	-1.365210431	0.172186921	0.540175651
NLRP3	5.534306306	-0.10553767	0.223619909	-0.471951135	0.636961667	NA
TRIM58	4.214938039	0.238031611	0.206846666	1.150763587	0.249829509	NA
OR2W3	0.587051322	0.057963277	0.071797805	0.807312665	0.419486369	NA
SH3BP5L	1073.6802	0.243051045	0.141959961	1.712109839	0.086876429	0.415197322
ZNF672	334.666351	0.055291716	0.194683615	0.284008062	0.776404203	0.921867675
ZNF692	177.4656912	0.398941279	0.186833401	2.135278149	0.032738297	0.26394928
PGBD2	55.92771949	-0.062424315	0.233538386	-0.267297879	0.78923982	0.926765591
TUBB8	0.738352447	0.002723906	0.102692257	0.026524936	0.978838645	NA
ZMYND11	1984.622132	-0.031431263	0.137977733	-0.227799532	0.819802091	0.93483527
DIP2C	583.8167342	-0.111086654	0.146846958	-0.756479099	0.449361999	0.765400102
PRR26	25.0721561	-0.895591282	0.255541505	-3.504680316	0.000457156	0.017762465
LARP4B	1674.891919	0.084409498	0.135906339	0.621085806	0.534543168	0.812158691
GTPBP4	1997.722267	-0.162312834	0.156156695	-1.03942283	0.298608131	0.667231675
IDI2-AS1	1.482314416	-0.172822031	0.137811186	-1.254049374	0.20982406	NA
IDI1	571.3990611	-0.350703409	0.176678763	-1.984977724	0.04714695	0.316796997
WDR37	526.8132727	-0.056365213	0.143707829	-0.392220894	0.694895008	0.88806289
LINC00200	3.420462185	0.141206837	0.196262536	0.719479323	0.471845638	NA
PFKP	6538.013711	0.578827265	0.164054372	3.528264785	0.000418294	0.016829507
PITRM1	1801.44118	-0.139704571	0.127486558	-1.095837659	0.273149825	0.645562125
PITRM1-AS1	8.965402954	-0.086768741	0.240407222	-0.360924019	0.718156247	0.898491967
KLF6	3037.203036	0.541135995	0.204462389	2.64662854	0.00812986	0.125077413
LINC00702	5.059892879	-0.283704853	0.192146564	-1.476502345	0.139809086	NA
LINC00704	25.25000321	-0.645640072	0.256386214	-2.518232409	0.011794547	0.156646817
AKR1E2	39.46411949	0.216892728	0.240519208	0.901768844	0.367179673	0.718457033
AKR1C1	193.2468176	-0.574545263	0.183718486	-3.127313287	0.001764118	0.047087827
AKR1C2	76.91258688	-0.206926778	0.223132486	-0.927371813	0.35373352	0.707804669
AKR1C3	42.0634593	-0.519003095	0.249018528	-2.084194697	0.037142461	0.280395831
NET1	2139.727851	0.292721599	0.15405641	1.900093601	0.057420837	0.349537138
ASB13	129.9567462	-0.343134526	0.186695952	-1.837932329	0.066072378	0.372520009
FAM208B	2207.417911	-0.160415897	0.144146259	-1.112868954	0.265764715	0.637118402
GDI2	3619.801569	0.163102658	0.127083678	1.283427269	0.199342425	0.570896752
ANKRD16	36.49143349	0.082241025	0.254324627	0.323370278	0.746414836	0.910365261
FBXO18	1113.122446	-0.043745237	0.13067277	-0.334769339	0.737799091	0.905988883
IL15RA	735.0898688	0.112993197	0.148779373	0.759468161	0.447572553	0.764859265
RBM17	774.0432706	0.505418647	0.144641408	3.494287374	0.000475329	0.018259887
PFKFB3	1288.930731	0.449473036	0.137448882	3.27011053	0.001075055	0.033685873
LOC399715	2.992340848	-0.064186921	0.162421668	-0.395186931	0.692704937	NA
PRKCQ	10.52631374	0.127542067	0.248625714	0.512988237	0.607959549	0.849214958
PRKCQ-AS1	12.51978207	-0.204578826	0.253538394	-0.806894857	0.419727062	0.750043481
LOC101928150	0.86039042	0.045772513	0.109506227	0.417990051	0.675954392	NA
LINC00707	2.155697939	0.012792748	0.158095549	0.080917828	0.935507302	NA
SFMBT2	3.623044328	0.045127115	0.197789903	0.228156819	0.819524329	NA
ITIH5	1.927346049	0.038240744	0.147757591	0.258807305	0.795783922	NA
KIN	402.7842943	-0.127279972	0.167142815	-0.761504302	0.446355911	0.764488951
ATP5C1	2771.382327	0.166823724	0.193847838	0.860591101	0.389463289	0.733997627
TAF3	245.2169406	-0.1292875	0.201424662	-0.641865294	0.52096065	0.804655129
SFTA1P	3.072410773	-0.258850672	0.152805895	-1.693983551	0.090268409	NA
CELF2	55.72813254	-0.398576881	0.230375839	-1.730115812	0.083609586	0.408921501
USP6NL	539.6519099	0.152798013	0.153387018	0.996160009	0.319172407	0.684292276
ECHDC3	51.72735063	-0.101734153	0.237137584	-0.42900898	0.667916689	0.87619971
PROSER2	7.916110502	0.190824883	0.232707029	0.820021997	0.412203567	0.745419722
PROSER2-AS1	1.415272661	0.044778824	0.118575365	0.377640192	0.705697903	NA
UPF2	1610.143918	0.211537435	0.150057315	1.409710917	0.15862506	0.525050901
DHTKD1	215.2471242	-0.052089917	0.18785964	-0.277281045	0.781564313	0.924056085
SEC61A2	139.1198295	0.514898433	0.204052649	2.523360687	0.011623911	0.155431232
NUDT5	1270.474484	0.026281294	0.184801972	0.142213277	0.886911545	0.961940169
CDC123	1722.445693	0.046085706	0.168411364	0.273649624	0.784353895	0.924902184
CAMK1D	178.3320416	0.384874652	0.178021176	2.161959949	0.030621263	0.257192298
CCDC3	2.151688418	0.067677584	0.152963881	0.4424416	0.658169681	NA
OPTN	4484.90687	0.169640324	0.126982336	1.335936394	0.181570064	0.550118096
MCM10	205.1118768	0.332507929	0.183909469	1.807997873	0.070606832	0.381655796
PHYH	191.0606418	-0.155771784	0.19585034	-0.795361313	0.426403357	0.752974841
SEPHS1	393.0283399	0.090577421	0.162923709	0.555949909	0.578245098	0.835431454
BEND7	69.14285018	0.124724908	0.228463329	0.545929663	0.585114287	0.838639971
PRPF18	471.1682316	0.223476563	0.145663597	1.534196379	0.124981348	0.480390434
FRMD4A	2664.989709	0.687831759	0.206723988	3.327295325	0.000876934	0.029015628
FAM107B	416.8763033	-0.487189566	0.149875491	-3.25062866	0.001151502	0.035508547
CDNF	28.35361972	-0.028402799	0.255349064	-0.111231263	0.911432961	0.971894993
HSPA14	601.477018	-0.164957727	0.166938901	-0.988132344	0.323087837	0.686688251
SUV39H2	112.7634737	-0.095001007	0.208483638	-0.455676079	0.648622926	0.869002539
DCLRE1C	367.6638883	-0.070013797	0.199049732	-0.351740222	0.725033093	0.901247643
MEIG1	5.209388622	-0.143191138	0.211841569	-0.675935035	0.499081892	NA
OLAH	1.746463996	0.00771844	0.140683661	0.054863795	0.956246976	NA
ACBD7	11.78693786	-0.241267758	0.249962687	-0.96521509	0.33443709	0.696585999
C10orf111	0.914381674	0.070049594	0.105267877	0.665441311	0.505768269	NA
RPP38	149.2819585	-0.258177693	0.182179917	-1.41715782	0.156436791	0.521949088
NMT2	431.6832577	-0.065303556	0.148336191	-0.440240208	0.659763141	0.873794211
PPIAP30	0.86756328	0.092435773	0.102146662	0.904931899	0.365501467	NA
FAM171A1	334.3774526	0.000658077	0.16447252	0.004001139	0.996807561	0.99925007
ITGA8	1.764657561	-0.16762092	0.15171008	-1.104876612	0.269213058	NA
FAM188A	773.2641284	0.118712846	0.146888236	0.808184841	0.418984183	0.750002094
PTER	241.6868173	0.047926098	0.184754068	0.259404832	0.795322902	0.928625428
C1QL3	0.567165589	0.030642849	0.087384553	0.350666662	0.725838439	NA
RSU1	2429.6009	0.12244596	0.179252617	0.683091619	0.494548951	0.79154155
CUBN	45.82097089	-0.426597048	0.237273242	-1.797914693	0.072190527	0.38513887
TRDMT1	63.12417004	-0.188159136	0.225242169	-0.835363719	0.403512951	0.74206119
VIM-AS1	120.613977	0.046535192	0.246335096	0.188910117	0.850163264	0.948377451
VIM	49699.20711	-0.157929018	0.149765944	-1.054505543	0.291651524	0.661458393
HACD1	118.560845	-0.404614303	0.214103452	-1.889807466	0.058783715	0.353202808
STAM-AS1	3.337337026	-0.192079842	0.164007893	-1.171162182	0.241533593	NA
STAM	1338.135625	0.145579732	0.156425363	0.930665774	0.35202648	0.707116866
TMEM236	2.341174344	-0.10908833	0.154914274	-0.70418514	0.481317484	NA
MRC1	0.28605197	-0.024597818	0.063834524	-0.38533722	0.699987589	NA
SLC39A12	0.29262317	-0.031470304	0.063943433	-0.492158506	0.622607295	NA
CACNB2	3.624790658	-0.270283538	0.185444587	-1.457489499	0.144981308	NA
NSUN6	139.6078106	-0.104638367	0.190511581	-0.549249377	0.582834323	0.837581766
ARL5B	629.8814969	0.185460426	0.188983735	0.981356549	0.326416945	0.689926335
MALRD1	4.220673494	0.184076044	0.181563348	1.013839227	0.310659474	NA
PLXDC2	86.27549934	0.09342033	0.220121802	0.424402897	0.671272008	0.87712536
NEBL	2.520462894	-0.157211316	0.17304828	-0.908482394	0.363623411	NA
RNU6-15P	0.280511958	0.005381267	0.063827471	0.084309583	0.932810294	NA
CASC10	15.84766198	-0.038970037	0.254435539	-0.153162713	0.878269961	0.958546015
SKIDA1	24.86832173	-0.054324941	0.252832702	-0.214865168	0.829872442	0.939826394
MLLT10	676.9891335	0.365146911	0.174974148	2.086862065	0.036900605	0.280028641
DNAJC1	958.8553704	-0.218078539	0.186659288	-1.168324073	0.242676069	0.619514146
LOC100130992	21.10770497	-0.255370458	0.256281531	-0.99644503	0.319033963	0.684292276
COMMD3	63.6625582	-0.353810718	0.253830996	-1.393883032	0.163352929	0.529626719
BMI1	38.58708759	-0.372060379	0.24214602	-1.536512466	0.124412743	0.480265007
SPAG6	1.136162365	0.054926686	0.122087639	0.449895549	0.652785757	NA
LOC100499489	135.3751616	0.290224294	0.220008984	1.319147471	0.187119815	0.556396156
PIP4K2A	798.206402	-0.50417118	0.160354632	-3.144101128	0.001665979	0.045220843
MSRB2	500.0708164	-0.346195132	0.149756148	-2.311725672	0.020792806	0.211542895
C10orf67	4.107246455	-0.068953683	0.164443067	-0.419316451	0.674984875	NA
OTUD1	84.92813327	0.160479858	0.211448714	0.758954051	0.447880044	0.764938575
KIAA1217	639.3132494	0.515935018	0.172922474	2.983620389	0.002848599	0.065325639
ARHGAP21	4907.789344	0.124719731	0.149107917	0.836439367	0.402907774	0.741426633
PRTFDC1	83.83936751	-0.531662368	0.222264216	-2.392028624	0.016755536	0.188624729
ENKUR	5.067058697	-0.197982346	0.204747221	-0.966959871	0.333564095	NA
THNSL1	112.1158656	-0.145952568	0.197700668	-0.738250254	0.46036239	0.771849111
APBB1IP	9.459080458	0.073633758	0.241275178	0.305185801	0.760224646	0.914731034
PDSS1	72.55155618	0.229315343	0.236300401	0.970439921	0.331827258	0.694799187
ABI1	3260.034889	0.331907491	0.215480003	1.540316905	0.123483125	0.480126154
LINC00202-1	2.791031785	0.04717643	0.138950991	0.339518486	0.734219173	NA
ANKRD26	486.2389541	-0.475514804	0.174705253	-2.721811705	0.006492512	0.110502724
YME1L1	6205.93641	0.046192184	0.161497368	0.286024379	0.774859449	0.92119984
MASTL	511.1989653	-0.022942768	0.172316565	-0.133143136	0.894080181	0.964703195
ACBD5	1353.454505	0.444289884	0.16399314	2.709197979	0.006744608	0.112955572
LRRC37A6P	4.915908562	0.098565134	0.212342728	0.464179468	0.64251917	NA
RAB18	4436.390208	0.2053493	0.203125312	1.010948847	0.312040913	0.677911335
MKX	17.33437284	-0.395644821	0.254866573	-1.552360579	0.12057597	0.475830709
MKX-AS1	0.195082113	-0.023019791	0.063807593	-0.36076884	0.718272259	NA
ARMC4	45.70939562	0.014838655	0.255193698	0.058146636	0.953631827	0.985390459
MPP7	12.5770937	-0.303602487	0.250906729	-1.210021303	0.226270719	0.600938986
WAC-AS1	682.9477447	-0.128296106	0.163028394	-0.786955592	0.431307863	0.755761255
WAC	4655.471532	0.112389447	0.195402192	0.575169839	0.565176439	0.828864831
BAMBI	49.52567778	-0.085353117	0.234603598	-0.363818446	0.715993587	0.897715554
SVIL-AS1	338.3732441	0.08607637	0.156748163	0.549137982	0.582910762	0.837595461
SVIL	726.5827129	-0.901080677	0.174355198	-5.168074654	2.37E-07	3.66E-05
MIR604	0.555252716	-0.024891216	0.086254191	-0.288579781	0.77290297	NA
KIAA1462	305.7068944	0.208385466	0.166404571	1.252282104	0.210467088	0.583788404
MTPAP	502.0189544	-0.054808119	0.155034549	-0.353521967	0.723697163	0.900746634
MAP3K8	50.87422241	-0.577592007	0.245680733	-2.350986176	0.018723729	0.200018851
ZNF438	184.4966189	-0.279730637	0.196006418	-1.427150397	0.153536549	0.519004066
ZEB1-AS1	89.39135314	-0.280342612	0.235848895	-1.18865349	0.23457605	0.609942581
ZEB1	4305.885484	-0.02419377	0.153085502	-0.158040898	0.874424571	0.956941024
ARHGAP12	849.6563366	0.043664558	0.137617586	0.317289083	0.75102426	0.912321198
KIF5B	10140.23072	0.220465951	0.165110017	1.335266963	0.181788987	0.550222221
EPC1	376.8843552	0.183472562	0.157134201	1.167616984	0.242961296	0.619674077
LOC101929431	9.458105911	-0.148140728	0.245539508	-0.603327461	0.546290868	0.819399566
CCDC7	54.42753475	-0.261263184	0.230228298	-1.134800485	0.256458923	0.628780986
ITGB1	86492.79901	0.180298416	0.193076235	0.933819829	0.350396839	0.70673119
NRP1	10910.33346	0.339821132	0.126863849	2.678628575	0.007392434	0.118970078
PARD3	1161.263391	-0.239127438	0.144527836	-1.654542436	0.098017348	0.438322236
PARD3-AS1	1.292907519	0.089739784	0.106005276	0.846559599	0.397240641	NA
CUL2	1033.55497	-0.215513535	0.185281008	-1.163171216	0.244760043	0.621362525
CREM	209.0164225	-0.075685141	0.200819976	-0.376880541	0.706262383	0.89269097
CCNY	961.4260393	-0.242786988	0.133571717	-1.817652666	0.069117237	0.378809546
FZD8	462.6610655	-0.359733731	0.188169562	-1.91175303	0.055907879	0.344423809
ZNF248	164.9408485	0.028507261	0.179269802	0.159018756	0.873654097	0.956941024
ZNF25	259.7866881	-1.034491069	0.191618081	-5.398713241	6.71E-08	1.20E-05
ZNF33A	417.6522733	-0.146312759	0.161817503	-0.904183768	0.365897966	0.716972149
ZNF37A	747.0354006	-0.451011464	0.15994627	-2.819768562	0.00480583	0.091524649
HSD17B7P2	9.450685382	0.063126236	0.242897824	0.259888024	0.794950149	0.928390093
SEPT7P9	1.098152575	0.049967314	0.11968042	0.417506171	0.676308212	NA
LINC00999	12.47146672	-0.325286592	0.251971218	-1.290967257	0.196715032	0.567481124
LOC441666	51.82972915	-0.349110649	0.243891828	-1.431415933	0.152311045	0.517691906
LINC00839	8.30887973	0.280074508	0.24310681	1.152063607	0.249294937	0.625275692
ZNF37BP	221.1336635	0.455499746	0.180905298	2.517890579	0.011805999	0.156646817
ZNF33B	174.6273537	0.178113474	0.18257908	0.975541524	0.329291715	0.692658628
BMS1	2033.800217	0.112877021	0.157171934	0.718175426	0.472649128	0.779192083
RET	181.1599348	0.501590077	0.193662066	2.590027493	0.009596827	0.138249202
CSGALNACT2	1480.329091	0.258231932	0.159359429	1.620437107	0.105138414	0.449615416
RASGEF1A	9.340835919	0.185077551	0.233847778	0.791444559	0.428684616	0.754252726
HNRNPF	4063.896538	0.108958013	0.179090123	0.608397665	0.54292376	0.816276419
ZNF487	27.38271682	0.531865737	0.251643568	2.113567781	0.0345522	0.270509712
ZNF239	102.9552814	-0.0548204	0.20962415	-0.261517578	0.793693396	0.927945643
ZNF485	29.06573603	-0.133953947	0.255992654	-0.523272622	0.600784551	0.845128102
ZNF32	144.8865944	-0.336641435	0.201185816	-1.673286128	0.094270982	0.430054037
ZNF32-AS2	0.450898816	0.034995222	0.081866847	0.427465127	0.66904058	NA
HNRNPA3P1	0.195082113	-0.023019791	0.063807593	-0.36076884	0.718272259	NA
LINC00619	1.18470959	-0.064788421	0.115834059	-0.559320989	0.575942674	NA
LINC00840	0.390765887	-0.005710416	0.071092588	-0.080323646	0.935979853	NA
CXCL12	169.9210852	-0.558686002	0.184856125	-3.022274765	0.002508827	0.060492092
TMEM72-AS1	1.497261798	0.005819824	0.127618035	0.045603457	0.963626313	NA
RASSF4	25.06123709	0.197566234	0.256902541	0.76903184	0.441874409	0.762002466
C10orf10	15.96455562	0.340510675	0.254238119	1.33933761	0.18046079	0.550059824
C10orf25	24.2040384	0.046615828	0.256498868	0.181738925	0.855787617	0.950414992
ZNF22	198.7158223	0.184299104	0.178544116	1.032232862	0.301963044	0.668902986
8-Mar	318.9931383	-0.027040766	0.163572616	-0.165313528	0.868697212	0.955581366
ZFAND4	44.97336784	0.221028541	0.23679085	0.933433622	0.350596127	0.706732066
FAM21C	861.1262587	0.015368927	0.13276621	0.115759324	0.907843289	0.969671812
AGAP4	54.42542794	-0.221997017	0.238117429	-0.93230058	0.351181208	0.706732066
PARGP1	81.15658241	0.169620502	0.228588082	0.74203563	0.458065749	0.770563597
TIMM23	1832.994066	0.161119159	0.199264734	0.80856836	0.418763471	0.749972755
NCOA4	3865.515374	-0.241492049	0.141855232	-1.702383801	0.088683445	0.418478871
AGAP7P	10.92927785	-0.165917603	0.246902528	-0.671996374	0.501586005	0.796388567
ANTXRL	0.340773716	0.033095763	0.063858288	0.518268863	0.604270695	NA
ANXA8L1	6.006268371	-0.15579375	0.205687978	-0.757427589	0.448793733	NA
LINC00842	42.70162251	-0.085104229	0.237594747	-0.358190703	0.720200604	0.899368533
HNRNPA1P33	5.138172521	0.002630021	0.220692168	0.011917147	0.990491717	NA
NPY4R	20.60530198	-0.066278309	0.256254946	-0.258642067	0.795911423	0.928650496
SYT15	10.30344692	0.105728967	0.235343405	0.449254007	0.653248432	0.871194622
FAM35BP	10.57815377	-0.172256934	0.243412797	-0.707674109	0.47914766	0.782958198
GLUD1P7	3.572192836	0.034963946	0.18326576	0.190782753	0.848695801	NA
BMS1P5	45.5703608	0.347908266	0.242509903	1.434614673	0.151396931	0.516260498
GDF10	0.953793124	0.08198786	0.10567355	0.775859802	0.437831769	NA
ZNF488	0.735083605	-0.068083475	0.077814458	-0.874946338	0.381603104	NA
ANXA8	6.590807129	0.08804772	0.216581335	0.406534201	0.684350132	NA
AGAP9	53.7787519	0.025013475	0.241538027	0.103559159	0.9175192	0.972892289
BMS1P6	68.40096481	0.010429394	0.230846379	0.045178937	0.963964683	0.98756635
FAM35DP	10.80714306	-0.142886864	0.247451463	-0.577433904	0.563646377	0.828036211
CTGLF12P	18.28611375	0.051082035	0.255599835	0.199851596	0.841596648	0.945136162
MAPK8	1304.089696	-0.16450642	0.178460126	-0.921810508	0.356627425	0.709861879
ARHGAP22	634.3635035	0.076357876	0.161675317	0.472291488	0.636718745	0.863008634
VSTM4	26.47856799	0.015766044	0.251603162	0.062662344	0.950035384	0.983670716
ERCC6	558.2485607	-0.308438781	0.160417607	-1.922723995	0.054514722	0.339755133
ERCC6-PGBD3	0.365941802	0.033095761	0.063858289	0.518268841	0.60427071	NA
OGDHL	3.580836867	-0.005835099	0.181530852	-0.032143844	0.974357339	NA
PARG	642.2968932	-0.177468731	0.146084233	-1.214838368	0.224427744	0.599093474
TIMM23B	203.0188749	0.168130337	0.205935855	0.816420903	0.414259445	0.747150424
AGAP6	49.20660327	0.152912389	0.246167679	0.621171675	0.534486674	0.812158691
FAM21EP	9.031006386	-0.015610141	0.241563189	-0.064621357	0.94847548	0.983315112
FAM21A	1055.310933	0.059616751	0.135173093	0.441040074	0.659183986	0.873567057
ASAH2	38.59012243	-0.12035885	0.243597804	-0.494088403	0.621243748	0.855003919
SGMS1	175.2883623	-0.557345897	0.19984438	-2.78889953	0.005288747	0.097454837
SGMS1-AS1	10.288604	-0.141525956	0.248812556	-0.568805522	0.569488127	0.830985759
ASAH2B	40.01152391	0.155060001	0.246632989	0.628707461	0.529540593	0.810036279
A1CF	1.243044178	0.149327823	0.110740084	1.348453224	0.177512655	NA
PRKG1	147.5472666	0.267549053	0.207551415	1.289073619	0.197372494	0.568471648
CSTF2T	816.4544438	0.196797986	0.158064966	1.245044933	0.213115234	0.586196211
PRKG1-AS1	14.85203533	0.116304542	0.246292947	0.472220351	0.636769515	0.863008634
DKK1	1104.297705	-0.225356572	0.229639279	-0.981350285	0.326420034	0.689926335
LINC01468	2.045771179	-0.094004846	0.164204619	-0.572486003	0.566992766	NA
PCDH15	1.366649304	-0.094290543	0.129615352	-0.727464316	0.466941567	NA
ZWINT	418.3989489	0.272426417	0.197276739	1.380935322	0.167298848	0.534562273
IPMK	342.6944918	-0.440083745	0.189705388	-2.319827339	0.020350219	0.208903014
CISD1	441.4017112	-0.384458067	0.190327191	-2.01998498	0.043384946	0.303493763
UBE2D1	278.9648467	-0.460133565	0.234159093	-1.96504675	0.049408827	0.324281196
TFAM	447.2953277	-0.24054572	0.208677454	-1.152715425	0.249027208	0.625050019
BICC1	1882.464537	-0.388667279	0.147643536	-2.632470674	0.008476634	0.127593025
FAM133CP	4.827937935	-0.23865919	0.208901975	-1.142445831	0.25326875	NA
FAM13C	1.251956307	-0.014471425	0.12404325	-0.116664352	0.90712604	NA
SLC16A9	4.645918255	-0.000482789	0.212487772	-0.002272079	0.998187144	NA
CCDC6	1973.406081	0.2942084	0.183540708	1.602959933	0.1089435	0.455386904
LINC01553	0.340773716	0.033095763	0.063858288	0.518268863	0.604270695	NA
ANK3	154.4165885	0.460331062	0.182935545	2.516356574	0.011857515	0.156705877
CDK1	373.071869	0.060108503	0.202219152	0.297244364	0.766279954	0.916925721
RHOBTB1	363.7700639	-0.728299057	0.168271663	-4.328114686	1.50E-05	0.001239497
TMEM26	5.300843929	-0.03608703	0.204212407	-0.17671321	0.859733664	NA
C10orf107	3.538074445	-0.063324807	0.172828879	-0.366401768	0.714065301	NA
ARID5B	5130.91793	0.266503837	0.136946796	1.94603922	0.051650029	0.33178495
RTKN2	53.58717726	-0.037413611	0.234040683	-0.159859432	0.872991806	0.956864316
LOC283045	0.195082113	-0.023019791	0.063807593	-0.36076884	0.718272259	NA
ZNF365	73.35523612	-0.167110864	0.231714048	-0.72119436	0.470789942	0.778034688
ADO	510.094156	-0.14296862	0.168215981	-0.849911044	0.395374545	0.737033714
EGR2	867.826724	-0.284323044	0.189578047	-1.499767763	0.133674571	0.493442043
NRBF2	566.2260224	-0.297878022	0.18075419	-1.647972988	0.099358214	0.439977974
JMJD1C	3521.583782	0.198017442	0.13506912	1.466045253	0.142635959	0.506453995
MIR1296	0.731883604	0.071582805	0.078557981	0.911209838	0.362184822	NA
JMJD1C-AS1	9.951981919	0.331531632	0.242872499	1.365043932	0.172239243	0.540175651
REEP3	3700.29955	0.096751489	0.149496546	0.647182104	0.517514092	0.803175784
LINC01515	8.734257715	0.157009409	0.236842105	0.662928617	0.507376273	0.799514477
CTNNA3	1.084897363	0.107846297	0.121693306	0.886213882	0.375502284	NA
LRRTM3	1.269108247	-0.067660722	0.115721634	-0.58468516	0.558759434	NA
DNAJC12	9.890944136	0.046280215	0.239587592	0.193166158	0.846828842	0.946993849
SIRT1	330.3247674	-0.287492665	0.194094959	-1.481195937	0.138554369	0.500733896
HERC4	3260.531027	0.294362679	0.138793248	2.120871753	0.033932596	0.268321764
POU5F1P5	0.29262317	-0.031470304	0.063943433	-0.492158506	0.622607295	NA
MYPN	1093.304886	0.135205529	0.187269583	0.721983392	0.470304689	0.778034688
PBLD	229.2921685	0.057267843	0.227589625	0.251627652	0.801328883	0.929880663
HNRNPH3	1321.253766	0.362932019	0.162736511	2.230181887	0.02573537	0.238275279
RUFY2	532.1291403	0.453316308	0.196705801	2.304539593	0.021192372	0.213431753
DNA2	63.07374163	0.126600716	0.24743112	0.511660439	0.608888678	0.849502353
SLC25A16	171.2342516	-0.189602506	0.195894951	-0.967878476	0.333105065	0.695089118
TET1	217.6868939	-0.358719948	0.173942652	-2.062288595	0.039180268	0.287540457
CCAR1	1384.237726	-0.378956188	0.151777082	-2.496794526	0.012532155	0.160475306
SNORD98	1.449206317	0.045371849	0.132857977	0.341506396	0.73272239	NA
MIR1254-1	0.748503642	-0.041931213	0.086920221	-0.482410334	0.629514481	NA
STOX1	0.476394071	-0.059015975	0.075820481	-0.778364547	0.436354133	NA
DDX50	1101.444382	0.075145447	0.159574002	0.470912844	0.637702976	0.86349923
DDX21	5996.816619	0.079937342	0.144770281	0.552166795	0.580834082	0.836543736
KIAA1279	1609.668922	0.126750849	0.180241019	0.703229762	0.481912575	0.785818237
SRGN	2488.342374	-0.252103092	0.135130113	-1.865632217	0.062092839	0.361163609
VPS26A	780.9496489	-0.227578788	0.182819615	-1.244826974	0.213195359	0.586298015
SUPV3L1	368.5926528	-0.355712366	0.166240536	-2.139745068	0.032375375	0.263302812
LOC101928994	2.017971906	-0.032114212	0.163496567	-0.196421321	0.84428041	NA
HKDC1	8.883754776	-0.254561895	0.235319448	-1.081771598	0.27935403	0.649431516
HK1	5314.68861	0.39387316	0.192035994	2.051038201	0.040263227	0.291554644
TACR2	4.246222242	-0.001458264	0.186083305	-0.007836617	0.993747348	NA
TSPAN15	23.81293018	-0.084105694	0.256662115	-0.327690333	0.743145813	0.909225363
C10orf35	10.96343506	0.651187291	0.24783731	2.627478854	0.008602019	0.128726376
COL13A1	205.8656457	-0.319039339	0.174588546	-1.827378402	0.067642894	0.375153231
H2AFY2	43.57606782	-0.298234893	0.235850286	-1.264509353	0.206047266	0.579292282
AIFM2	151.1110274	-0.448562897	0.214821381	-2.088073796	0.036791178	0.279510187
TYSND1	144.3130758	0.25589652	0.197459254	1.295945945	0.194994109	0.565640974
SAR1A	7988.802819	0.152338591	0.214601262	0.709868104	0.477785931	0.782023452
PPA1	1227.608008	-0.140673685	0.161290924	-0.872173595	0.383113682	0.730095707
NPFFR1	0.511160574	0.05129187	0.068673837	0.746890993	0.455129363	NA
LRRC20	50.13802662	0.205514281	0.241401664	0.851337464	0.39458192	0.73648904
EIF4EBP2	1859.121295	-0.228390269	0.142813657	-1.599218678	0.109772021	0.45679
ADAMTS14	10.33735584	-0.322218576	0.223761518	-1.440008894	0.149864883	0.514852251
SGPL1	874.5970875	-0.151445941	0.164731876	-0.919348123	0.357913515	0.710827203
PCBD1	1126.066096	0.154650241	0.256515191	0.602889212	0.546582393	0.819399566
UNC5B	430.416295	-0.484900319	0.165075964	-2.937437445	0.003309369	0.072940216
UNC5B-AS1	2.354085557	-0.233357163	0.163709067	-1.425438231	0.154030563	NA
SLC29A3	92.01603883	0.032151221	0.20622505	0.155903565	0.876109035	0.957804898
CDH23	0.64805376	-0.040791224	0.092017249	-0.443299757	0.657548931	NA
C10orf54	181.0842314	-0.172340138	0.230430316	-0.747905662	0.454517062	0.7672904
PSAP	8251.878608	-0.257986078	0.182778968	-1.411464791	0.15810761	0.524928075
CHST3	815.1845396	0.212472451	0.144281537	1.472623981	0.140852455	0.503668823
SPOCK2	1.671658177	-0.032592135	0.15510049	-0.210135606	0.833561837	NA
ASCC1	663.4889862	0.155905136	0.20543719	0.758894416	0.44791572	0.764938575
ANAPC16	372.3482457	-0.576122913	0.222063439	-2.59440688	0.009475428	0.137081215
DDIT4	719.8124163	-0.44245732	0.155216235	-2.850586597	0.004363867	0.086887586
DNAJB12	1118.639094	-0.037204874	0.15657236	-0.237620957	0.812175095	0.93322933
MICU1	1073.233631	0.048879133	0.151555688	0.322515994	0.747061823	0.910494151
MCU	866.242324	0.211856427	0.171805444	1.233118243	0.217531652	0.591325459
OIT3	0.523744617	0.067498123	0.078210134	0.863035517	0.388117939	NA
P4HA1	5704.414203	-0.370692607	0.163863442	-2.26220444	0.023684775	0.228432097
NUDT13	10.76776473	0.046327946	0.250074338	0.185256696	0.853027702	0.948954762
ECD	740.0277734	-0.030276829	0.14021402	-0.215932965	0.829040001	0.939614943
FAM149B1	506.0247489	0.039069969	0.174147312	0.224350114	0.822484884	0.936338731
DNAJC9	381.0197173	0.19270861	0.163128004	1.181333707	0.237470182	0.612893914
DNAJC9-AS1	0.841304686	-0.075922939	0.109634127	-0.692511911	0.488615908	NA
MRPS16	548.4370487	-0.24906869	0.16382077	-1.520373091	0.128417233	0.486090635
CFAP70	25.59593349	-0.215985844	0.254514511	-0.848618977	0.396093344	0.737408926
ANXA7	1315.86316	-0.477333019	0.169282326	-2.819745154	0.00480618	0.091524649
MSS51	12.40437254	0.050555678	0.25404697	0.199001302	0.842261726	0.945276654
PPP3CB	670.6610805	0.180432959	0.153239009	1.177461013	0.23901155	0.615296232
PPP3CB-AS1	82.29604259	-0.175669066	0.212751764	-0.825699692	0.408974467	0.743562564
USP54	360.8281611	0.279831402	0.176107586	1.588979832	0.112064946	0.461250364
SYNPO2L	11.26020704	0.457901551	0.248796475	1.84046639	0.065699794	0.371497506
AGAP5	23.06323832	0.058715898	0.256699494	0.228733984	0.819075679	0.93483527
BMS1P4	40.2282089	-0.00194749	0.243791729	-0.007988334	0.9936263	0.99825089
GLUD1P3	36.84332428	-0.042918938	0.251657438	-0.170545081	0.864581484	0.953973591
SEC24C	2931.43333	0.149238645	0.153968292	0.969281679	0.332404668	0.694902096
FUT11	509.4361002	0.45955549	0.157495727	2.91789179	0.003524066	0.07573341
CHCHD1	147.639439	-0.318413478	0.213177325	-1.493655473	0.135265692	0.495537557
ZSWIM8	1240.769388	0.798614768	0.18789647	4.250291493	2.13E-05	0.001595211
ZSWIM8-AS1	7.406917274	0.12438519	0.230527555	0.539567557	0.589495295	0.839906872
NDST2	245.1712944	0.02337983	0.176668143	0.132337553	0.894717305	0.96471161
CAMK2G	654.5502358	-0.004082986	0.14472458	-0.028212115	0.977492975	0.992382277
C10orf55	6.202339351	-0.494907717	0.216925571	-2.281463245	0.022521049	NA
PLAU	2861.561323	-0.85305138	0.146913002	-5.806507043	6.38E-09	1.50E-06
VCL	6958.763554	-0.06338814	0.123671936	-0.512550725	0.608265629	0.849276432
AP3M1	1819.842174	-0.031385878	0.155324433	-0.202066588	0.839864668	0.943988728
ADK	286.9342882	-0.006941949	0.219714811	-0.031595272	0.974794814	0.991311185
KAT6B	1019.547796	0.327821627	0.182243872	1.798807413	0.07204915	0.384686453
SAMD8	1977.675064	0.262536272	0.1391716	1.886421308	0.059238203	0.354257201
VDAC2	1819.122025	0.018566163	0.139293246	0.133288323	0.893965362	0.964703195
COMTD1	11.82758764	0.115639963	0.248592464	0.465178875	0.641803366	0.865689741
ZNF503	126.1709736	-0.461943288	0.216029907	-2.138330264	0.032489948	0.263451319
ZNF503-AS1	0.565532741	-0.053349196	0.070330625	-0.758548583	0.44812264	NA
ZNF503-AS2	8.618658636	-0.246987921	0.243666686	-1.013630235	0.310759225	0.676349106
LOC101929234	0.953121954	0.113420301	0.0975313	1.162911815	0.244865283	NA
C10orf11	1.741829487	-0.00082766	0.140947212	-0.005872125	0.995314749	NA
KCNMA1	1048.715175	0.745486375	0.192264663	3.877396729	0.00010558	0.005834296
DLG5	1571.088953	0.245945293	0.143485243	1.714080748	0.086513897	0.414505019
DLG5-AS1	8.596172333	-0.261124141	0.241529877	-1.081125632	0.279641233	0.649614132
POLR3A	996.2318297	0.092576478	0.131846915	0.70215126	0.482584838	0.786355975
RPS24	7233.101498	-0.195504	0.175642712	-1.113077779	0.265675026	0.637085996
LINC00856	5.192593571	0.09883652	0.217187018	0.455075634	0.649054827	NA
LINC00595	1.049099673	-0.108894859	0.121539216	-0.895964798	0.370271564	NA
ZMIZ1-AS1	23.91057726	-0.546460363	0.256104403	-2.133740602	0.03286402	0.264135824
ZMIZ1	1447.555456	0.016297466	0.172633172	0.094405182	0.9247873	0.974740498
PPIF	490.3340492	-0.084460702	0.159054228	-0.531018279	0.595406112	0.842816812
ZCCHC24	769.5964152	-0.040840593	0.15864275	-0.2574375	0.796841057	0.928817136
EIF5AL1	49.17487745	0.059802848	0.255279162	0.23426451	0.814779636	0.933757321
NUTM2B-AS1	171.1733317	0.266846937	0.222198988	1.20093678	0.229775726	0.605722958
NUTM2B	14.57523072	-0.079431766	0.249913993	-0.317836409	0.750609032	0.912282797
LOC642361	69.98932708	0.352476654	0.252418377	1.396398544	0.162594513	0.529218355
BMS1P21	5.70680928	-0.062924679	0.222302692	-0.283058558	0.777131949	NA
MBL1P	4.136830512	-0.113648687	0.204404193	-0.555999782	0.578211004	NA
SFTPD	0.754043655	-0.069377412	0.078517289	-0.883594078	0.376915377	NA
TMEM254-AS1	8.487937869	0.189856227	0.219941591	0.863212029	0.388020901	0.733235541
TMEM254	139.9061266	-0.285399931	0.217417569	-1.312681086	0.189290434	0.558330678
PLAC9	6.606309267	0.179911447	0.217065023	0.828836654	0.407196844	NA
ANXA11	1571.638061	-0.046634182	0.142682616	-0.326838567	0.743789988	0.909301841
LINC00857	40.06903078	-0.246882864	0.247963776	-0.995640851	0.319424679	0.684503027
FAM213A	21.30710871	-0.072726708	0.25688185	-0.283113452	0.77708987	0.921972181
TSPAN14	1461.202278	0.02624114	0.16011797	0.163886292	0.869820659	0.95574117
LOC102723703	3.931193901	-0.169352208	0.190256116	-0.890127535	0.37339741	NA
GHITM	2782.23297	-0.290311666	0.158969011	-1.826215468	0.067817812	0.375510762
LINC00858	1.049099673	-0.108894859	0.121539216	-0.895964798	0.370271564	NA
CCSER2	1822.997041	0.069637957	0.140941632	0.494090754	0.621242087	0.855003919
WAPL	2226.570709	0.112747772	0.146484668	0.769689919	0.441483852	0.761605848
LDB3	2.879506326	0.01815986	0.175282953	0.103603117	0.917484314	NA
BMPR1A	730.5545193	0.01377467	0.141284096	0.097496256	0.922332308	0.973718316
MMRN2	16.92713125	0.229782391	0.25686666	0.894559035	0.371022859	0.720013122
SNCG	76.28892571	0.030351252	0.239579343	0.126685599	0.899189245	0.966598679
ADIRF	114.6605166	-0.28160414	0.248735215	-1.132144236	0.2575738	0.629508211
AGAP11	13.51942985	-0.047464029	0.250217038	-0.189691434	0.849550933	0.948377451
GLUD1	1404.775464	-0.224193689	0.176507123	-1.270167942	0.204024814	0.575748797
FAM35A	415.2195053	0.021147013	0.160116982	0.132072271	0.894927128	0.96471161
NUTM2A	12.69740151	-0.351804304	0.246663756	-1.426250495	0.153796049	0.519110975
NUTM2A-AS1	63.64445387	-0.096155708	0.222478645	-0.432201967	0.66559463	0.87619971
LOC439994	20.13688784	-0.090077671	0.256283082	-0.351477242	0.725230343	0.901252621
NUTM2D	29.51774047	-0.153124525	0.255017287	-0.600447628	0.548207954	0.820507063
MINPP1	515.7957719	-0.228186673	0.197009213	-1.158253818	0.246760472	0.622194475
PAPSS2	1751.543666	-0.35156769	0.155822272	-2.256209499	0.024057514	0.229621495
ATAD1	1136.855382	-0.728034205	0.159427804	-4.566544787	4.96E-06	0.000492174
CFL1P1	3.228556746	-0.042098149	0.175714787	-0.239582276	0.810654106	NA
KLLN	26.68078809	0.003775021	0.25592425	0.01475054	0.988231199	0.996290019
PTEN	3607.922158	-0.324616803	0.139351088	-2.32948883	0.019833184	0.206070936
RNLS	100.6246044	-0.068447642	0.219659625	-0.311607751	0.755338643	0.913946989
LIPJ	0.391367548	0.033095761	0.063858289	0.518268838	0.604270712	NA
STAMBPL1	214.418765	-0.257326323	0.224525169	-1.146091213	0.251757413	0.62652877
ACTA2-AS1	4.30466858	0.006740198	0.200593734	0.033601239	0.973195134	NA
ACTA2	2222.508095	-0.439035888	0.146121774	-3.004589078	0.002659399	0.063005511
FAS	1590.495916	-0.056710808	0.1787682	-0.317230964	0.751068356	0.912321198
FAS-AS1	1.247817956	0.037092337	0.112450364	0.329855193	0.741509381	NA
CH25H	0.841664703	0.035219837	0.109682932	0.321105903	0.748130137	NA
LIPA	2790.998918	0.00651576	0.136206263	0.047837451	0.961845789	0.987259311
IFIT2	17503.61083	-0.853174384	0.164567863	-5.184331659	2.17E-07	3.39E-05
IFIT3	34129.87956	0.213085813	0.123975989	1.718766787	0.085656845	0.412627503
IFIT1B	9.810463101	-0.14857756	0.241124005	-0.616187343	0.537770881	0.813232784
IFIT1	33929.35699	0.037690481	0.145960914	0.25822311	0.796234723	0.928724588
IFIT5	2104.146213	0.053027961	0.164736024	0.321896569	0.747531053	0.910812903
SLC16A12	0.780930114	-0.048456925	0.089941273	-0.538761833	0.590051202	NA
PANK1	88.67747676	-0.331914655	0.210495267	-1.576827167	0.114835299	0.467021724
FLJ37201	7.760191571	-0.028500211	0.235719475	-0.120907326	0.903764439	0.968425862
KIF20B	524.3798779	-0.15339494	0.164213621	-0.934118251	0.350242898	0.706629017
LINC00865	22.35458366	0.339866754	0.254138598	1.337328359	0.181115478	0.550059824
HTR7	49.3646954	-0.572190576	0.23493155	-2.435562938	0.014868638	0.177367197
RPP30	443.1321889	-0.197747041	0.152960311	-1.292799675	0.196080353	0.567199207
ANKRD1	178.2140162	-1.707768147	0.216195052	-7.899200897	2.81E-15	2.73E-12
NUDT9P1	0.823980631	-0.076837005	0.108907516	-0.705525274	0.480483409	NA
PCGF5	1181.44372	0.108372964	0.156446447	0.69271605	0.488487765	0.788451076
HECTD2-AS1	10.11875012	0.047287047	0.233832046	0.202226547	0.839739621	0.943988728
HECTD2	198.8852354	0.367883461	0.187734067	1.959598845	0.050042697	0.325878941
PPP1R3C	625.1467738	-0.307915585	0.187191034	-1.644926992	0.099984868	0.44128555
TNKS2-AS1	2.612510389	-0.106971907	0.144725306	-0.739137543	0.459823482	NA
TNKS2	2053.724023	-0.024778682	0.13644634	-0.181600196	0.855896495	0.950414992
FGFBP3	7.617865858	-0.014478439	0.232548853	-0.062259775	0.950355961	0.983884661
BTAF1	1720.655757	-0.118599459	0.138702394	-0.855064251	0.392515579	0.734958097
CPEB3	90.67714087	0.099143209	0.204205464	0.48550713	0.627316656	0.858770123
5-Mar	505.6988908	0.212175571	0.152826953	1.388338682	0.165033939	0.531541228
MARK2P9	0.574338449	0.072811836	0.080350148	0.906181733	0.36483967	NA
IDE	1060.813404	-0.334983954	0.151342689	-2.213413516	0.02686915	0.244410413
KIF11	329.2299678	0.309272119	0.179530204	1.722674583	0.084947389	0.411628524
HHEX	33.94780583	-0.443672048	0.252783883	-1.755143732	0.079234726	0.400920552
EXOC6	352.984306	-0.270456361	0.181408214	-1.49087163	0.135995201	0.496469273
CYP26C1	0.195082113	-0.023019791	0.063807593	-0.36076884	0.718272259	NA
MYOF	6685.401426	0.018045284	0.137805183	0.130947792	0.895816608	0.965386326
CEP55	323.6940171	-0.085590665	0.161688724	-0.529354572	0.596559505	0.843494546
RBP4	0.952391464	0.075232466	0.107703278	0.698516031	0.484854536	NA
FRA10AC1	242.7797985	-0.042059245	0.184409239	-0.228075584	0.819587481	0.93483527
SLC35G1	29.87442023	-0.554244546	0.255777402	-2.166901931	0.030242333	0.255946443
PIPSL	14.9270624	0.031343379	0.256014322	0.122428223	0.902559888	0.967861317
PLCE1	33.09514763	0.011116154	0.248454171	0.044741267	0.964313541	0.987700523
NOC3L	858.8825328	-0.187136178	0.20082239	-0.931849173	0.351414478	0.706831162
TBC1D12	355.9198457	0.214280376	0.16222826	1.320857267	0.186548961	0.5558456
HELLS	159.0547416	0.358613495	0.204660329	1.752237457	0.079732985	0.401886163
PDLIM1	1622.154141	0.093906925	0.196104759	0.478861022	0.632037502	0.86097145
SORBS1	16.21786043	0.321770022	0.256635448	1.25380194	0.209914004	0.58368695
ALDH18A1	2328.964966	0.037977059	0.142815013	0.265917834	0.79030249	0.927130614
TCTN3	607.4627176	-0.298469556	0.174587706	-1.709568002	0.087345787	0.416490615
ENTPD1	5.375835467	-0.170416605	0.216630017	-0.786671243	0.431474342	NA
ENTPD1-AS1	53.89693257	0.193657854	0.256838717	0.754005689	0.450845806	0.765410716
C10orf131	0.487705283	-0.048215474	0.067483886	-0.714473878	0.474934203	NA
CCNJ	261.5755544	-0.193276693	0.17853481	-1.082571474	0.278998675	0.649431516
ZNF518A	389.5717613	-0.221100403	0.195541675	-1.130707319	0.2581783	0.629730012
BLNK	1.473670385	-0.109121165	0.133317906	-0.818503443	0.413069777	NA
OPALIN	0.391367548	0.033095761	0.063858289	0.518268838	0.604270712	NA
TLL2	22.88203472	0.203793333	0.254932963	0.799399698	0.424058685	0.751861025
TM9SF3	4489.783341	-0.273070443	0.145691534	-1.874305499	0.06088833	0.358155687
PIK3AP1	111.7550263	0.395811291	0.199534042	1.983678009	0.047291747	0.316796997
RPL13AP5	177.2882663	-0.660048529	0.213487515	-3.091742988	0.001989851	0.051444823
LCOR	834.1935467	0.519812798	0.148390436	3.503007404	0.000460037	0.017823472
C10orf12	669.0089934	-0.147807282	0.152699573	-0.967961328	0.333063684	0.695089118
SLIT1	2.747386918	-0.003002497	0.159423631	-0.018833447	0.984973971	NA
ARHGAP19	290.9369979	-0.107143103	0.170478986	-0.628482758	0.529687738	0.810170234
FRAT1	9.558783583	-0.049923047	0.238415343	-0.209395276	0.83413968	0.941942022
FRAT2	44.83269408	-0.585608281	0.245691442	-2.383511105	0.017148367	0.191304876
RRP12	783.6553866	0.108861005	0.158144745	0.688363084	0.491224165	0.789990233
PGAM1	5816.848691	0.356989851	0.21245437	1.680313052	0.092896423	0.426357899
EXOSC1	287.2859117	-0.335677386	0.171132586	-1.961504781	0.049820168	0.325254183
ZDHHC16	1115.685457	0.17715024	0.219098446	0.808541747	0.418778784	0.749972755
MMS19	881.79534	0.060521448	0.139545922	0.433702736	0.664504319	0.875877849
UBTD1	360.9159989	0.014575238	0.191219982	0.07622236	0.939242194	0.980182227
ANKRD2	1.378723854	0.187233999	0.133447039	1.403058476	0.160599402	NA
HOGA1	2.179714733	0.042038102	0.15393093	0.273097176	0.784778517	NA
MORN4	178.9827247	0.186454827	0.184878103	1.008528452	0.313200836	0.678759867
PI4K2A	1852.131035	0.155933912	0.181751897	0.857949293	0.390920464	0.734200866
AVPI1	373.3400956	0.264262967	0.190548308	1.386855494	0.165485831	0.531915263
MARVELD1	1735.843611	0.13806915	0.209216135	0.659935475	0.509295237	0.800220212
ZFYVE27	268.7531438	0.032328751	0.174258131	0.185522196	0.852819472	0.948954762
GOLGA7B	0.365941802	0.033095761	0.063858289	0.518268841	0.60427071	NA
CRTAC1	0.365941802	0.033095761	0.063858289	0.518268841	0.60427071	NA
R3HCC1L	490.4918757	0.053058669	0.161107464	0.329337126	0.741900885	0.908519598
LOXL4	1296.556253	-0.110144561	0.169929192	-0.64817916	0.516869079	0.803175784
PYROXD2	125.9289001	0.061125243	0.192489282	0.317551409	0.750825238	0.912321198
HPS1	389.9625807	-0.190707847	0.16613937	-1.147878718	0.251018635	0.626278543
HPSE2	0.817640618	0.042376243	0.10811631	0.391950509	0.695094782	NA
CNNM1	39.51112579	0.108081582	0.248023446	0.435771634	0.663002427	0.874925592
GOT1	467.307231	0.048778404	0.17753702	0.274750605	0.783507849	0.924496252
SLC25A28	377.4861798	0.117639695	0.169862099	0.692559999	0.488585721	0.788451076
ENTPD7	3085.744585	-0.154379244	0.123132713	-1.253763039	0.209928147	0.58368695
COX15	424.1285806	-0.416657236	0.168694415	-2.469893484	0.013515329	0.167414
CUTC	222.536089	0.112899159	0.210530154	0.536261227	0.591778023	0.841006306
ABCC2	9.433217626	0.048242799	0.240119028	0.20091202	0.840767368	0.94453494
DNMBP	3481.483838	0.255120305	0.133371032	1.912861455	0.055765791	0.344083028
DNMBP-AS1	0.903397632	-0.029870531	0.104882708	-0.284799392	0.775797838	NA
ERLIN1	574.0453256	-0.035712066	0.141571978	-0.252253772	0.800844917	0.929648899
CHUK	522.0530539	-0.110004035	0.193573821	-0.568279503	0.569845194	0.830985759
CWF19L1	465.6382213	0.080099537	0.170683206	0.469287744	0.638863975	0.864129504
SNORA12	100.9526114	0.124121305	0.215519232	0.575917534	0.564670924	0.828545521
BLOC1S2	646.1273238	-0.171968264	0.172339762	-0.997844383	0.318354825	0.6837235
SCD	5072.479133	-0.130196116	0.131625107	-0.989143474	0.32259295	0.686639776
OLMALINC	13.19596371	0.160214105	0.243457718	0.65807774	0.510488178	0.800984047
SEC31B	52.60368726	0.219616702	0.235121428	0.934056516	0.350274741	0.706629017
NDUFB8	401.4531446	-0.303142404	0.224734836	-1.348889246	0.177372543	0.547953024
HIF1AN	1150.651767	0.019243014	0.140561947	0.136900591	0.891109371	0.963485661
SLF2	2111.957989	0.101312018	0.148889086	0.680452949	0.496217705	0.792563845
SEMA4G	40.7812347	0.355105222	0.250054384	1.420111963	0.155575088	0.521099907
MRPL43	428.3719711	-0.014433769	0.169720457	-0.085044367	0.932226119	0.977661987
C10orf2	183.1156551	0.062202324	0.205971382	0.301994984	0.762655887	0.916163535
LZTS2	693.8799026	-0.069257455	0.171442966	-0.403967898	0.686236326	0.883222392
PDZD7	12.78398891	0.190858856	0.252422157	0.756109759	0.449583392	0.765400102
SFXN3	669.4846786	-0.302648137	0.164117439	-1.844094926	0.065169307	0.370036496
KAZALD1	24.14207296	-0.220695202	0.256886022	-0.85911721	0.390275853	0.734200866
BTRC	875.1478507	0.646049283	0.136736674	4.724769607	2.30E-06	0.000267768
POLL	109.4625465	-0.15986627	0.227697911	-0.702098097	0.482617989	0.786355975
DPCD	230.8556354	0.045849762	0.167805436	0.273231683	0.784675127	0.924902184
FBXW4	391.1684039	0.255086686	0.223010778	1.143831203	0.252693647	0.627008622
FGF8	0.523744617	0.067498123	0.078210134	0.863035517	0.388117939	NA
NPM3	101.4815437	-0.483912694	0.220499532	-2.194620052	0.028190864	0.250567032
MGEA5	3335.151556	0.381387191	0.154026414	2.476115495	0.01328206	0.165861102
KCNIP2	7.663593279	0.198900882	0.227805965	0.873115339	0.382600214	0.730003762
C10orf76	241.5955153	0.20479256	0.177794444	1.151850164	0.24938265	0.625275692
HPS6	171.0352417	0.397143649	0.213779551	1.857725149	0.063208055	0.364103638
LDB1	1068.828537	0.166076506	0.16463252	1.00877096	0.313084491	0.678615874
PPRC1	732.5319073	0.116964763	0.149026627	0.784858154	0.432536739	0.756438673
NOLC1	3446.784036	0.294823226	0.204321217	1.442939849	0.149037416	0.51446116
ELOVL3	5.700660315	-0.035384973	0.223013921	-0.158667103	0.873931158	NA
GBF1	2572.230042	0.034068253	0.154696693	0.220226123	0.825695053	0.937750712
NFKB2	792.3522627	0.053982054	0.174175847	0.309928472	0.75661535	0.914254828
PSD	15.25658069	-0.170162968	0.255235759	-0.666689376	0.504970567	0.798179193
FBXL15	29.16469585	-0.338732	0.256263348	-1.321812122	0.186230721	0.555664024
CUEDC2	316.3196963	-0.535235377	0.158771605	-3.371102633	0.00074868	0.025840847
RPARP-AS1	57.27351094	-0.055851509	0.244414305	-0.22851162	0.819248523	0.93483527
TMEM180	24.40575054	0.010512498	0.256893127	0.040921679	0.967358335	0.989047467
ACTR1A	3081.981946	0.08617481	0.157639019	0.546659138	0.584612932	0.838560939
SUFU	194.3061408	-0.002305213	0.190205552	-0.012119588	0.990330205	0.997373971
TRIM8	1373.555395	-0.029494851	0.150332571	-0.196197342	0.844455709	0.946411174
ARL3	203.7463308	-0.306963574	0.171871774	-1.786003412	0.074098706	0.389964512
SFXN2	7.71737712	-0.202144815	0.234952005	-0.860366416	0.389587092	0.733997627
WBP1L	1539.842512	-0.05126631	0.166587337	-0.307744338	0.758276879	0.914261527
C10orf32	98.17648537	-0.119015772	0.22323842	-0.533133017	0.593941505	0.841618269
CNNM2	186.1055121	0.171979082	0.186986694	0.919739683	0.35770881	0.710772903
NT5C2	1186.711255	0.077465824	0.129807774	0.596773378	0.550658694	0.821578768
RPEL1	0.755633198	-0.05049871	0.088795157	-0.568710184	0.569552836	NA
INA	135.7908003	0.353706772	0.214067359	1.652315301	0.098470292	0.438616933
PCGF6	131.5328624	-0.253413578	0.197671044	-1.281996453	0.19984389	0.571146315
TAF5	172.1595614	0.179348002	0.184972492	0.969592826	0.33224949	0.694902096
USMG5	708.070336	-0.390200286	0.209618884	-1.861474877	0.062677145	0.362747361
PDCD11	1341.007886	0.05076838	0.129206342	0.392924827	0.694375004	0.887898982
CALHM2	153.1522651	1.031234036	0.198703987	5.189800432	2.11E-07	3.33E-05
SH3PXD2A	2976.533855	0.546262829	0.138684398	3.93889175	8.19E-05	0.00469704
SH3PXD2A-AS1	0.450898816	0.034995222	0.081866847	0.427465127	0.66904058	NA
OBFC1	304.8062851	-0.081344637	0.161311941	-0.504269162	0.614072245	0.851185233
SLK	3803.003075	-0.010903714	0.148042931	-0.073652379	0.941286992	0.980810804
COL17A1	12.20741918	0.286545354	0.248324253	1.153916105	0.248534566	0.624234144
SFR1	93.88891879	-0.305059994	0.245990475	-1.240129292	0.214927576	0.588260341
CFAP43	3.551401849	0.124939483	0.197014476	0.634163973	0.525973817	NA
GSTO1	1009.529196	-0.580078595	0.231396423	-2.506860678	0.012180871	0.158337508
GSTO2	23.41266835	-0.162753251	0.256882798	-0.633570067	0.526361441	0.807443794
ITPRIP	2361.257739	0.036160154	0.148338172	0.243768369	0.807410219	0.932006754
CFAP58-AS1	12.227771	-0.24017638	0.25374956	-0.94650954	0.343888759	0.703451148
CFAP58	42.7127862	0.45162872	0.236631464	1.908574254	0.056317036	0.345914801
XPNPEP1	1621.104108	0.138478131	0.163067115	0.849209421	0.395764772	0.737271095
ADD3-AS1	2.482485952	0.058256956	0.175540422	0.331872028	0.739985893	NA
ADD3	3278.33482	-0.007880591	0.139447842	-0.056512825	0.954933279	0.985646122
MXI1	744.0432525	0.360580496	0.145777124	2.473505358	0.01337948	0.166771353
SMNDC1	344.2987502	0.015666717	0.151067209	0.10370693	0.917401927	0.972892289
DUSP5	374.8770845	0.447240083	0.179558168	2.490781057	0.012746264	0.162090622
SMC3	1319.637998	0.110206574	0.165167467	0.667241411	0.504617943	0.798017484
RBM20	0.646780929	-0.046914071	0.092990133	-0.504505899	0.613905918	NA
PDCD4-AS1	4.663156784	0.058261948	0.199969141	0.291354695	0.770780061	NA
PDCD4	882.6525768	-0.150857842	0.151837909	-0.993545312	0.32044428	0.684919056
BBIP1	271.6238333	-0.250814998	0.180979277	-1.385876892	0.165784498	0.532098983
SHOC2	1009.561554	-0.114040012	0.153610764	-0.742395971	0.45784746	0.770563597
ADRA2A	0.556052716	-0.06670677	0.078901316	-0.845445595	0.397862097	NA
GPAM	346.8940682	0.023757937	0.159364609	0.149079127	0.881491196	0.960017265
ACSL5	91.42250274	-0.252796423	0.202066471	-1.25105576	0.210914135	0.584159128
ZDHHC6	415.8647585	0.097624945	0.148921693	0.655545494	0.512116605	0.802057828
VTI1A	496.7740494	-0.057686605	0.159954065	-0.360644819	0.71836498	0.898491967
LOC103344931	72.55022834	0.050932621	0.234191334	0.217482944	0.827831998	0.939236387
TCF7L2	629.9202018	0.269431456	0.232007678	1.161304045	0.245518275	0.622194475
NRAP	0.548912703	0.055160799	0.070301032	0.784637121	0.432666359	NA
CASP7	930.0361064	0.080987318	0.133097074	0.608483082	0.542867123	0.816276419
DCLRE1A	162.6865973	-0.305041808	0.200298282	-1.522937721	0.127774287	0.485417904
NHLRC2	876.6552162	0.130053274	0.175951253	0.739143776	0.459819697	0.771555603
CCDC186	1114.740896	0.002017026	0.152248355	0.013248261	0.989429726	0.996833223
AFAP1L2	6.339247636	-0.283209859	0.226394026	-1.250959947	0.210949091	NA
ABLIM1	288.0169985	0.067491276	0.188787575	0.357498507	0.720718644	0.899674393
FAM160B1	1301.403019	-0.263438435	0.146894536	-1.793384851	0.072911408	0.386828742
TRUB1	773.0202958	-0.072084522	0.146053304	-0.493549408	0.621624438	0.855278166
ATRNL1	1.547547374	-0.023349472	0.143624737	-0.162572776	0.870854824	NA
GFRA1	6.215956344	0.14164841	0.229733117	0.616578105	0.53751304	NA
PNLIPRP1	0.391367548	0.033095761	0.063858289	0.518268838	0.604270712	NA
C10orf82	0.353357759	0.038126726	0.068423013	0.557220799	0.57737658	NA
HSPA12A	390.3452515	0.219150422	0.158080621	1.386320603	0.165649029	0.531915263
ENO4	16.92404558	0.446629561	0.252086683	1.771730086	0.076439373	0.39481723
SHTN1	189.3730619	0.029040018	0.192208766	0.151085814	0.879908023	0.959418634
PDZD8	1118.292782	0.000124254	0.145773561	0.000852374	0.999319904	0.999757056
EMX2OS	372.2331839	0.050510692	0.213606393	0.2364662	0.813070932	0.933391154
EMX2	347.5047235	0.10975306	0.20500814	0.535359524	0.592401274	0.841063921
RAB11FIP2	760.0665023	-0.021871267	0.159736719	-0.136920724	0.891093458	0.963485661
CASC2	6.773436008	0.19399348	0.225862184	0.858901994	0.390394589	NA
FAM204A	359.4884098	-0.190011	0.209404671	-0.907386635	0.364202375	0.715824266
CACUL1	1612.819246	-0.045269472	0.134022811	-0.337774379	0.735533219	0.905211702
NANOS1	2.744202684	0.158689162	0.173012802	0.917210517	0.359032337	NA
EIF3A	9245.70813	0.191208505	0.153399131	1.246477109	0.212589288	0.585934683
SNORA19	0.365941802	0.033095761	0.063858289	0.518268841	0.60427071	NA
FAM45A	376.1410938	-0.161717012	0.162732424	-0.993760237	0.320339609	0.684919056
SFXN4	123.2152764	0.038248142	0.194369767	0.196780305	0.843999464	0.946133766
PRDX3	770.8353079	-0.468647399	0.229239824	-2.044354212	0.040918567	0.294795305
GRK5	361.6488754	-0.252563321	0.165835973	-1.522970659	0.127766046	0.485417904
RGS10	329.4459014	0.1034605	0.160632148	0.644083403	0.519521352	0.804335097
TIAL1	655.0622836	-0.087849084	0.140402006	-0.625696782	0.531513844	0.810683801
BAG3	1413.2152	0.195996814	0.155342615	1.261706669	0.207054356	0.580421818
INPP5F	607.7813778	0.338129106	0.151042622	2.238633718	0.025179758	0.234855649
MCMBP	1458.174264	-0.109766527	0.129536414	-0.847379696	0.396783518	0.737408926
SEC23IP	1917.123507	-0.091402319	0.134090975	-0.681644076	0.495464038	0.792360374
RPL21	287.0919129	-0.634774179	0.238212759	-2.664736267	0.007704872	0.120991405
PPAPDC1A	60.22914084	-0.522766798	0.232268257	-2.250702726	0.024404372	0.231411963
LINC01561	0.365468971	-0.005404551	0.069442266	-0.077827974	0.937964894	NA
WDR11-AS1	0.567363928	-0.087900632	0.089064336	-0.986934121	0.323674936	NA
WDR11	1450.855789	-0.095442758	0.134885696	-0.707582505	0.479204561	0.782958198
FGFR2	2.10167292	0.094605769	0.142745316	0.662759186	0.507484797	NA
ATE1	294.3696649	0.181550859	0.203952541	0.890162277	0.373378757	0.722126678
ATE1-AS1	14.5976144	-0.378845214	0.255364024	-1.483549672	0.13792843	0.499517633
NSMCE4A	201.3140311	-0.163416157	0.188360501	-0.867571258	0.385629087	0.731246144
TACC2	208.8755058	0.746579921	0.221538959	3.369971252	0.00075176	0.025881488
BTBD16	1.012395562	0.088247606	0.097385344	0.906169273	0.364846264	NA
PLEKHA1	339.4554712	-0.253713246	0.185181146	-1.370081412	0.17066149	0.538599582
ARMS2	0.551312704	-0.052244492	0.069768655	-0.748824707	0.453962866	NA
HTRA1	443.4959241	-0.181666327	0.148060079	-1.226977111	0.219831194	0.594690959
DMBT1P1	0.721699562	-0.041924223	0.08581709	-0.488529993	0.625174487	NA
FAM24B	23.6010638	0.434977167	0.25689646	1.693200315	0.090417345	0.421205872
LOC399815	8.79626409	0.07843996	0.225942866	0.347167235	0.728465685	0.901933762
C10orf88	127.6969086	-0.250217732	0.236516207	-1.057930598	0.290087084	0.659269184
PSTK	24.95706084	-0.364596168	0.255910055	-1.42470435	0.154242681	0.519110975
IKZF5	216.596463	0.138245148	0.177777003	0.77763235	0.436785784	0.758795334
ACADSB	252.2037472	0.206193111	0.199097576	1.035638482	0.300370832	0.667842691
BUB3	1440.531543	-0.031451955	0.174009644	-0.180748342	0.856565112	0.950693873
CPXM2	1.61586194	-0.234821499	0.13827684	-1.69819833	0.089470336	NA
CHST15	210.4346825	0.569114151	0.177826296	3.200393662	0.0013724	0.039126347
OAT	1053.956581	-0.19518605	0.146585466	-1.331551174	0.183007718	0.551474233
LHPP	110.8833042	-0.059423729	0.206309179	-0.288032407	0.773321932	0.920140068
FAM53B	281.1303301	-0.156409542	0.178501852	-0.876234841	0.380902379	0.728331194
FAM53B-AS1	2.285572651	0.098093562	0.166491735	0.589179769	0.555740687	NA
METTL10	120.6164528	-0.285563835	0.229126217	-1.246316718	0.212648143	0.585978134
FAM175B	565.825719	-0.085669047	0.173830436	-0.492831112	0.622131925	0.855620151
ZRANB1	1807.168427	0.178293274	0.160560483	1.110443061	0.266808151	0.638789445
CTBP2	832.5499073	-0.235567629	0.15026888	-1.567640809	0.116964983	0.469743592
MIR4296	1.496884032	0.062661856	0.118535216	0.528634936	0.59705872	NA
FLJ37035	6.373948774	-0.004110673	0.224701932	-0.018293892	0.9854044	NA
EDRF1	311.2238134	-0.09795997	0.185446375	-0.528238798	0.597333604	0.84393601
UROS	270.8552184	-0.452826809	0.197254048	-2.295652806	0.021695741	0.216305264
BCCIP	711.595326	0.060123203	0.157372916	0.382042884	0.702429556	0.891492257
DHX32	618.0392845	-0.300428221	0.197576306	-1.520568063	0.128368266	0.486090635
FANK1	173.2284538	0.321836723	0.234851724	1.37038263	0.170567491	0.538427882
ADAM12	3439.170181	-0.01251204	0.133796858	-0.093515198	0.925494276	0.975038477
LINC00601	0.281311958	-0.024597818	0.063834524	-0.38533722	0.699987589	NA
C10orf90	0.340773716	0.033095763	0.063858288	0.518268863	0.604270695	NA
DOCK1	1485.188354	-0.291966745	0.132340315	-2.206181428	0.027371299	0.247377766
FAM196A	9.965964476	0.447209187	0.246509153	1.814168691	0.069651759	0.380096072
PTPRE	121.795186	0.162251013	0.195690202	0.8291218	0.407035489	0.742992669
MKI67	1216.567812	0.418672349	0.174624317	2.397560402	0.01650466	0.187821644
MGMT	99.63262088	0.069394378	0.213415396	0.325161066	0.745059174	0.909762407
EBF3	2.377669678	-0.077684246	0.161885281	-0.479872203	0.631318268	NA
LINC00959	11.44939562	0.291380093	0.250497263	1.16320669	0.244745653	0.621362525
GLRX3	890.3375925	-0.158625655	0.169679301	-0.934855663	0.349862689	0.706629017
TCERG1L	0.358897772	0.003534625	0.068724835	0.051431553	0.958981642	NA
PPP2R2D	577.1524808	-0.018342713	0.151112409	-0.121384556	0.903386449	0.968097599
BNIP3	5263.410801	0.357282262	0.124038616	2.880411556	0.003971564	0.081461982
JAKMIP3	7.718589981	0.043684127	0.226749411	0.192653762	0.847230137	0.947115449
DPYSL4	186.4625966	0.42349035	0.190861502	2.218835893	0.026497891	0.242656446
STK32C	41.19617849	0.027133064	0.255206404	0.106318117	0.915329957	0.972803493
LRRC27	61.5367303	-0.071318539	0.243955952	-0.292341867	0.770025251	0.918559069
PWWP2B	51.24691316	-0.023163176	0.253224323	-0.091472949	0.9271168	0.975736401
C10orf91	0.735919599	-0.043066497	0.086345242	-0.498770929	0.617940769	NA
INPP5A	328.8753687	0.213769211	0.165530239	1.291420903	0.196557766	0.567481124
CFAP46	4.987733596	-0.037448866	0.206858848	-0.181035845	0.856339441	NA
KNDC1	19.24797009	0.039947427	0.256896259	0.155500229	0.876426974	0.957804898
ADAM8	27.59125293	0.20305152	0.255374615	0.79511239	0.426548128	0.753052151
TUBGCP2	800.9245934	0.052560054	0.15904932	0.330463874	0.741049485	0.907963293
ZNF511	174.205273	0.149346738	0.200249001	0.745805158	0.455785124	0.768342865
CALY	1.123647831	-0.053468073	0.113606002	-0.470644791	0.637894416	NA
FUOM	84.96401367	-0.028217186	0.234183926	-0.120491559	0.904093766	0.968440084
ECHS1	535.9353286	-0.266134462	0.199129992	-1.336486075	0.181390449	0.550118096
PAOX	19.52923544	-0.182881565	0.252226914	-0.725067605	0.468410557	0.777672465
MTG1	140.9463418	-0.367119117	0.208572616	-1.76015013	0.078382355	0.399145512
SPRN	92.53039865	0.48522518	0.237359424	2.044263388	0.040927534	0.294795305
SCART1	0.894753601	0.017073543	0.103117843	0.165573118	0.868492904	NA
CYP2E1	12.37189232	0.114869043	0.2543087	0.451691362	0.651491342	0.870554266
SYCE1	9.196382537	-0.557897533	0.244943758	-2.277655644	0.022747102	0.222853066
LINC01001	2.087076016	-0.140876707	0.15238282	-0.924492063	0.355230182	NA
BET1L	551.6697651	-0.013686034	0.158987979	-0.086082192	0.93140108	0.977324328
RIC8A	1789.06649	-0.092283889	0.129833181	-0.710788168	0.477215514	0.78173027
SIRT3	124.5386045	0.213328736	0.229571639	0.929246906	0.352761144	0.707575079
PSMD13	1113.991457	-0.283915076	0.136843872	-2.074737237	0.038010894	0.283001975
ATHL1	53.00751372	0.192403082	0.235328146	0.817594858	0.413588565	0.746534495
IFITM2	3771.15395	0.015306733	0.141773963	0.107965756	0.914022856	0.972784251
IFITM1	10841.52467	-0.340974839	0.206541681	-1.650876649	0.098763765	0.43925178
IFITM3	25975.69519	0.298007278	0.204991922	1.453751326	0.146015263	0.510332086
B4GALNT4	15.49560692	0.446291679	0.254891477	1.750908602	0.079961655	0.402442096
PKP3	2.837615827	0.062099597	0.176528579	0.351782118	0.72500167	NA
SIGIRR	59.88890593	-0.082086188	0.247801798	-0.331257437	0.740450039	0.907478377
ANO9	0.195082113	-0.023019791	0.063807593	-0.36076884	0.718272259	NA
PTDSS2	229.3124589	0.014887787	0.195926883	0.075986443	0.939429884	0.980197593
RNH1	1131.785778	-0.337262546	0.194933481	-1.730141706	0.08360496	0.408921501
HRAS	192.7018198	0.204697433	0.193204558	1.059485526	0.289378718	0.658815321
LRRC56	9.651313283	-0.234623612	0.237064159	-0.989705121	0.322318271	0.68626995
LMNTD2	4.627672929	0.086549573	0.206446437	0.419235004	0.675044393	NA
RASSF7	35.48559353	-0.034073663	0.250471667	-0.136037993	0.891791246	0.963644748
MIR210HG	85.08994518	-0.088992565	0.216315239	-0.411402202	0.68077764	0.880848185
MIR210	1.152584063	0.003468049	0.09938412	0.034895401	0.972163148	NA
LOC143666	20.55007438	0.500970499	0.256003025	1.956892891	0.050360062	0.326895699
PHRF1	1145.924795	0.223728982	0.144465753	1.548664488	0.121462395	0.47711355
IRF7	550.2734537	-0.151821737	0.213888239	-0.70981807	0.477816962	0.782023452
DRD4	0.354157759	0.003497242	0.068405063	0.051125488	0.959225526	NA
DEAF1	243.4003945	0.095410375	0.186618856	0.511257959	0.609170439	0.849502353
TMEM80	54.01379394	-0.463508734	0.241570348	-1.9187319	0.055018272	0.341484931
EPS8L2	311.8121674	0.339524902	0.177609187	1.911640427	0.05592233	0.344423809
TALDO1	1365.017356	-0.270241104	0.138773377	-1.947355532	0.051492125	0.331240025
PDDC1	319.7027628	0.177238208	0.1807001	0.980841781	0.326670771	0.690027309
LOC171391	9.438276102	-0.079757705	0.244491612	-0.326218574	0.744258989	0.909571915
CEND1	29.65473515	1.821734814	0.255054074	7.142543495	9.16E-13	4.79E-10
SLC25A22	188.0386176	0.078655835	0.192440088	0.408728952	0.682738585	0.88180853
PANO1	2.93188075	-0.015398502	0.185299262	-0.08310072	0.933771453	NA
PIDD1	42.10755476	-0.143961391	0.245251823	-0.586994173	0.55720762	0.82417516
RPLP2	1336.968087	-0.465046805	0.201694255	-2.305701789	0.021127301	0.213431753
SNORA52	1.976150916	-0.080880398	0.148792283	-0.543579256	0.586731038	NA
PNPLA2	306.1719192	-0.085224629	0.189341117	-0.450111576	0.652629991	0.870961207
CRACR2B	3.24730577	-0.032847941	0.177649791	-0.184902786	0.853305286	NA
CD151	2836.442073	-0.359388646	0.188734574	-1.904201436	0.056883955	0.347534532
POLR2L	3498.607884	0.183786295	0.224976982	0.81691155	0.413978977	0.74698845
TSPAN4	424.4044313	-0.661870233	0.232428919	-2.847624284	0.004404689	0.087316863
CHID1	398.5008415	-0.305827167	0.208049138	-1.469975652	0.141568348	0.504512224
AP2A2	1280.072647	0.126319323	0.141825955	0.890664362	0.373109259	0.722126678
MUC2	0.587051322	0.057963277	0.071797805	0.807312665	0.419486369	NA
TOLLIP	467.2294717	0.074522205	0.160529938	0.464226212	0.642485683	0.86626639
TOLLIP-AS1	2.996056965	-0.18587903	0.189655309	-0.980088725	0.327042324	NA
BRSK2	2.614760664	-0.02041336	0.165755964	-0.123153098	0.901985865	NA
MOB2	499.1700194	0.360922835	0.232656309	1.551313335	0.120826613	0.476128979
DUSP8	29.31800881	0.339411561	0.255603529	1.327882926	0.184216786	0.553016352
KRTAP5-AS1	0.902270462	0.10929057	0.095853641	1.140181721	0.254210601	NA
IFITM10	45.3527482	0.218331493	0.244616181	0.892547224	0.372099693	0.721017746
CTSD	3596.296256	0.149762022	0.182283794	0.821587146	0.411311907	0.744500283
LSP1	4.66379777	0.114647644	0.183455665	0.624933788	0.532014515	NA
MRPL23	166.7936052	-0.143339581	0.211230599	-0.678592881	0.497395855	0.793273729
H19	9.188067426	-0.659030944	0.229206516	-2.87527141	0.004036803	0.082427159
IGF2	3.594997852	-0.031913021	0.183908036	-0.17352706	0.862237159	NA
IGF2-AS	0.378053014	-0.005556749	0.070271474	-0.079075463	0.9369726	NA
TH	0.390765887	-0.005710416	0.071092588	-0.080323646	0.935979853	NA
ASCL2	0.371481815	0.003633159	0.069557054	0.052232784	0.958343211	NA
CD81-AS1	1.549309052	0.080110209	0.134765855	0.59443996	0.552217888	NA
CD81	1464.860788	-0.47091534	0.229407876	-2.052742686	0.04009754	0.290974623
TSSC4	159.1313892	-0.376474786	0.223123003	-1.687297057	0.091546247	0.423502765
KCNQ1OT1	743.8598742	-0.044682516	0.149566095	-0.29874763	0.765132612	0.916704085
CDKN1C	4.011678083	-0.013036595	0.20141571	-0.064724817	0.948393103	NA
SLC22A18AS	1.294566841	0.150598855	0.129776027	1.160452037	0.245864811	NA
SLC22A18	32.77873258	-0.400882916	0.256375893	-1.563652927	0.117899098	0.471456624
PHLDA2	153.5058534	0.320880344	0.201129907	1.595388519	0.110625382	0.459101196
NAP1L4	1416.734207	0.067922117	0.131595874	0.516141692	0.605755451	0.847938041
SNORA54	2.646827119	-0.110588327	0.159948608	-0.691399123	0.489314755	NA
CARS	1947.080498	0.146088429	0.148306035	0.985047093	0.324600939	0.688698315
OSBPL5	606.6941386	0.181147235	0.160831242	1.126318696	0.260030647	0.631244975
MRGPRE	0.29262317	-0.031470304	0.063943433	-0.492158506	0.622607295	NA
ZNF195	273.5660151	-0.343273139	0.172395654	-1.991193692	0.046459597	0.314330379
TSSC2	4.050153411	0.059793732	0.180753214	0.330803145	0.740793185	NA
OR7E12P	1.090077358	-0.046764296	0.108711519	-0.43016873	0.667072907	NA
ART5	1.0290156	-0.036094194	0.107125539	-0.336933607	0.73616695	NA
CHRNA10	4.24037712	-0.080111077	0.200362001	-0.399831686	0.689280491	NA
NUP98	3053.506764	-0.061852779	0.124412398	-0.497159286	0.61907673	0.853936187
PGAP2	89.52800003	-0.043156731	0.236931948	-0.182148214	0.855466412	0.950226203
RHOG	129.8222038	-0.13590834	0.251654596	-0.540059041	0.589156316	0.839897055
STIM1	393.5403391	0.121451489	0.163003292	0.745086115	0.456219662	0.768694237
RRM1	1034.3504	0.15798342	0.149906531	1.053879498	0.291938091	0.661458393
TRIM21	2577.663564	0.394716595	0.152421375	2.589640689	0.009607615	0.138258162
OR52K1	0.895355262	0.07580503	0.10387006	0.729806356	0.465508559	NA
TRIM68	200.9780951	-0.009767724	0.198836532	-0.049124391	0.960820165	0.98691604
OR51E2	2.692697769	0.032101558	0.160625363	0.199853609	0.841595073	NA
HBD	16.40690506	-0.050920154	0.256523911	-0.198500615	0.842653403	0.945560164
HBBP1	0.340773716	0.033095763	0.063858288	0.518268863	0.604270695	NA
HBG1	0.378654675	0.039865159	0.069924208	0.570119567	0.568596604	NA
HBG2	0.378654675	0.039865159	0.069924208	0.570119567	0.568596604	NA
HBE1	3.332038239	0.181249474	0.168475569	1.075820523	0.282007532	NA
OR51B5	0.195082113	-0.023019791	0.063807593	-0.36076884	0.718272259	NA
OR51I1	0.551312704	-0.052244492	0.069768655	-0.748824707	0.453962866	NA
UBQLN3	0.391367548	0.033095761	0.063858289	0.518268838	0.604270712	NA
UBQLNL	13.9072325	0.263875766	0.255265546	1.033730442	0.301262198	0.668286977
OR52H1	0.523744617	0.067498123	0.078210134	0.863035517	0.388117939	NA
TRIM6	193.4657682	-0.547138461	0.185740541	-2.945713732	0.003222105	0.071247804
TRIM34	0.456438828	-0.014288828	0.082231206	-0.173764055	0.862050895	NA
TRIM5	2752.027993	0.040277721	0.146954578	0.27408279	0.784020999	0.924709589
TRIM22	6608.16574	0.167991392	0.148038265	1.134783578	0.256466009	0.628780986
FAM160A2	195.6414601	0.150231041	0.186748068	0.80445834	0.42113232	0.750956592
CNGA4	0.956900289	-0.016966747	0.094149754	-0.180210214	0.85698754	NA
PRKCDBP	166.9576127	-0.682501872	0.239184897	-2.853448854	0.004324749	0.086567306
SMPD1	1255.871383	0.055442228	0.168938832	0.328179299	0.742776099	0.909182013
APBB1	398.3290661	0.452879742	0.183197165	2.472089247	0.013432598	0.167111813
HPX	5.21137834	0.130639436	0.220259471	0.593116089	0.553103464	NA
TRIM3	144.077214	0.500170344	0.190832191	2.620995653	0.008767338	0.130324599
ARFIP2	657.5746306	-0.085246177	0.1678438	-0.50788994	0.61153053	0.850414529
TIMM10B	1220.466319	0.162552858	0.206418336	0.787492337	0.430993712	0.755683792
DNHD1	88.6911352	0.139746316	0.211593844	0.660446039	0.508967636	0.799890617
RRP8	196.2339949	0.03365527	0.183905823	0.18300274	0.854795869	0.949858557
ILK	2078.63016	0.247585092	0.156313201	1.583903925	0.113215584	0.463740581
TAF10	1986.791179	0.175842003	0.246587562	0.713101674	0.475782844	0.781044289
TPP1	1012.816573	-0.066141732	0.132161583	-0.500461107	0.616750435	0.852872915
DCHS1	101.4370565	0.040338271	0.232119925	0.173782025	0.862036771	0.952331025
MRPL17	1316.058185	0.158251752	0.129802643	1.21917203	0.222778905	0.598365947
GVINP1	12.08639207	-0.126871102	0.250660903	-0.506146353	0.612753912	0.85105815
OR2AG2	2.846901327	-0.352018569	0.175037454	-2.011104261	0.044314445	NA
OR6A2	0.587051322	0.057963277	0.071797805	0.807312665	0.419486369	NA
OR2D2	0.926965717	0.057823803	0.095197383	0.607409587	0.543579128	NA
ZNF215	112.7541714	-0.06974507	0.214992851	-0.324406462	0.745630328	0.909972793
ZNF214	45.63950455	-0.235140055	0.247164067	-0.951352102	0.341425667	0.701643736
NLRP14	3.574762074	0.103267182	0.171421191	0.602417831	0.546896043	NA
SYT9	0.391367548	0.033095761	0.063858289	0.518268838	0.604270712	NA
OLFML1	3.8017152	-0.07823485	0.20420885	-0.383111946	0.701636762	NA
PPFIBP2	19.32763069	-0.038221671	0.256904713	-0.148777618	0.881729113	0.960018751
CYB5R2	232.2664814	0.187567893	0.195636467	0.958757314	0.337681018	0.699485783
LOC283299	0.71882673	0.045579551	0.096858193	0.470580237	0.637940523	NA
OR10A6	0.562623916	-0.071530391	0.08054862	-0.888039932	0.374519272	NA
OR10A3	0.29262317	-0.031470304	0.063943433	-0.492158506	0.622607295	NA
NLRP10	67.65343506	0.00373926	0.232772613	0.016064001	0.987183333	0.995750344
EIF3F	788.1763663	0.032593936	0.142336835	0.228991573	0.818875466	0.93483527
TUB	167.949166	0.704644484	0.184132851	3.826826565	0.000129806	0.006789348
LMO1	0.365941802	0.033095761	0.063858289	0.518268841	0.60427071	NA
STK33	25.961996	0.20260679	0.255778146	0.792119235	0.428291155	0.754154011
TRIM66	116.240749	0.171195691	0.232903037	0.735051347	0.462308223	0.773355865
RPL27A	12567.09421	0.171538056	0.25684983	0.667853492	0.504227117	0.797880447
SNORA45A	4.139411103	-0.154397489	0.186688252	-0.827033768	0.408217922	NA
SNORA45B	0.773757254	-0.094352729	0.091059557	-1.03616504	0.300125153	NA
ST5	1372.677389	0.597328295	0.191889613	3.112874569	0.001852747	0.048828512
AKIP1	396.8321513	-0.090778478	0.159835372	-0.567949863	0.570069013	0.830985759
TMEM9B	509.1976338	-0.589675384	0.205667809	-2.867125323	0.00414219	0.084074082
TMEM9B-AS1	18.09852565	-0.175765472	0.248982873	-0.705933985	0.480229192	0.783967163
NRIP3	552.7439498	0.094877082	0.151337867	0.626922285	0.530710178	0.810619334
SCUBE2	26.56743891	0.132987661	0.254576604	0.5223876	0.601400488	0.845244874
DENND5A	3708.309406	0.193278792	0.151359501	1.276951832	0.201619253	0.57360748
TMEM41B	527.9544074	-0.43431473	0.216060565	-2.010152711	0.044415029	0.307222774
IPO7	4515.900692	0.036182758	0.150306785	0.240726048	0.809767449	0.932805915
SNORA23	8.139717985	0.054745791	0.219796748	0.249074617	0.803303064	0.93071352
LOC644656	19.84712418	0.055149193	0.256624314	0.214902448	0.829843376	0.939826394
ZNF143	485.8162488	0.024236262	0.14709987	0.164760594	0.869132422	0.95574117
WEE1	285.7064853	-0.296876275	0.169241417	-1.754158525	0.079403348	0.401265747
SWAP70	787.8586614	0.466691924	0.14738566	3.166467643	0.001543025	0.042649591
LOC440028	5.19119191	0.09696344	0.221700174	0.437362943	0.661848154	NA
SBF2-AS1	30.49923137	-0.334713589	0.250232501	-1.337610371	0.181023482	0.550059824
SBF2	848.2874108	-0.050427134	0.16751852	-0.30102423	0.763396018	0.916331188
ADM	1420.248387	-0.07956944	0.184611296	-0.431010676	0.666460608	0.87619971
CAND1.11	13.6830505	0.001627244	0.252387297	0.006447407	0.99485575	0.998420656
AMPD3	1966.759445	-0.015234108	0.165469126	-0.092066165	0.926645471	0.975722165
MTRNR2L8	158350.7196	-0.092259175	0.132974161	-0.693812796	0.487799617	0.788303849
RNF141	656.8569606	-0.186516808	0.152324254	-1.224472158	0.220774163	0.595932482
MRVI1-AS1	0.367541802	-0.027106986	0.06387584	-0.424369942	0.671296039	NA
MRVI1	70.66531213	-0.074762178	0.226650813	-0.329856207	0.741508615	0.908202797
CTR9	1291.092066	-0.112803925	0.174405888	-0.646789662	0.517768084	0.803175784
EIF4G2	12956.24246	-0.245852087	0.123780425	-1.986195215	0.047011652	0.316647576
SNORD97	22.33918319	0.056844763	0.256904038	0.221268468	0.8248834	0.937220265
LOC101928053	6.501886795	0.071891399	0.225101596	0.319373121	0.749443591	NA
ZBED5	639.1146136	0.320257176	0.180815543	1.77118167	0.076530496	0.39481723
ZBED5-AS1	29.04889187	-0.031824054	0.256772771	-0.123938585	0.901363902	0.967683564
GALNT18	81.44682914	0.118326281	0.21653173	0.546461625	0.584748659	0.838560939
CSNK2A3	15.54738063	-0.46775361	0.255650157	-1.829662912	0.06730036	0.374053137
USP47	2735.337856	0.18935664	0.144954491	1.306317854	0.191444488	0.561712363
DKK3	5034.737891	0.107790305	0.127790958	0.843489292	0.398954852	0.739556574
MICAL2	7310.440906	0.30122478	0.137758029	2.186622309	0.028770107	0.25251946
MIR6124	1.35870929	0.116659711	0.12892776	0.904845559	0.365547212	NA
MICALCL	78.78961558	0.659460581	0.226471221	2.911895732	0.003592425	0.076692923
PARVA	2394.297214	-0.079415265	0.12523188	-0.634145754	0.525985705	0.807231645
TEAD1	5133.624781	0.365689147	0.123427954	2.962774126	0.003048802	0.069101098
LINC00958	1.567433107	0.035791116	0.143978871	0.248585894	0.803681121	NA
ARNTL	253.1267052	-0.130314506	0.179390207	-0.726430436	0.467574939	0.776819705
BTBD10	1627.584518	0.094793726	0.142540145	0.665031777	0.506030168	0.798402787
FAR1	714.2830269	0.469834796	0.175948555	2.670296424	0.007578431	0.120536941
SPON1	2.737829823	0.063849565	0.179486313	0.35573501	0.722039023	NA
RRAS2	1095.971394	-0.074531119	0.158553316	-0.47006976	0.638305179	0.863884567
COPB1	4259.427647	-0.086472241	0.156813199	-0.55143471	0.581335712	0.836658308
PSMA1	1214.665863	-0.323269698	0.179180376	-1.804157943	0.07120655	0.382656757
PDE3B	0.559992728	-0.020928869	0.078501712	-0.26660398	0.789774091	NA
CYP2R1	27.34468557	-0.268716201	0.253712101	-1.059138293	0.289536803	0.658947283
INSC	2.831037985	-0.310169927	0.176652677	-1.755817867	0.079119513	NA
SOX6	5.724152499	-0.112914621	0.216867665	-0.520661396	0.602602671	NA
C11orf58	1697.621897	-0.236919459	0.204321655	-1.1595416	0.24623549	0.622194475
PLEKHA7	3.656229247	-0.244265291	0.179976815	-1.357204205	0.174716335	NA
OR7E14P	1.966515856	0.095304247	0.156364922	0.60949889	0.542193808	NA
RPS13	1639.288153	-0.319428605	0.183669973	-1.739144396	0.082009367	0.406660611
SNORD14A	6.486241769	0.060244144	0.227385286	0.264943018	0.791053358	NA
SNORD14B	7.382261809	-0.188271782	0.239285046	-0.786809646	0.431393306	0.755761255
PIK3C2A	2947.368088	0.131783195	0.145977684	0.90276261	0.366651899	0.718147656
NUCB2	1899.488045	-0.19294893	0.186451338	-1.03484873	0.300739561	0.667933577
NCR3LG1	408.9408828	-0.436902015	0.156366326	-2.794092726	0.005204555	0.096426086
KCNJ11	0.463482859	0.02890858	0.0743798	0.388661699	0.697526419	NA
SERGEF	47.61622425	-0.02622697	0.242189551	-0.108291089	0.913764791	0.972784251
TPH1	0.92593453	0.020463032	0.093487644	0.218884884	0.826739722	NA
SAAL1	98.80648051	-0.283435496	0.235375077	-1.204186527	0.228517492	0.603771007
MRGPRX3	4.468133742	0.10086477	0.189271215	0.532911305	0.594094979	NA
SAA2	0.465082859	-0.052787287	0.074841042	-0.705325392	0.480607762	NA
SAA1	4.88750936	-0.076948731	0.189683986	-0.405668039	0.684986529	NA
HPS5	467.3306247	-0.446261447	0.172203017	-2.591484486	0.009556285	0.137957452
GTF2H1	1222.486712	-0.068452253	0.141633523	-0.483305447	0.628878873	0.859164536
LDHA	34135.91073	0.379421579	0.152043602	2.495478765	0.012578728	0.160920158
TSG101	1002.731481	0.163184861	0.143453361	1.137546443	0.255309921	0.627727285
UEVLD	689.2689117	0.145518013	0.183316085	0.793809301	0.427306457	0.753747433
SPTY2D1-AS1	4.283887113	0.294912754	0.209484673	1.407801103	0.159189974	NA
SPTY2D1	1656.932847	-0.011020176	0.131648499	-0.083709092	0.933287728	0.978064693
TMEM86A	8.178660768	0.08909094	0.235122233	0.378913296	0.704752251	0.89227758
IGSF22	0.53645749	0.068451831	0.078740046	0.869339481	0.384661474	NA
ZDHHC13	131.0725898	0.095820103	0.225347571	0.425210275	0.670683395	0.87712536
E2F8	30.25424644	0.291420225	0.255772139	1.139374391	0.254547032	0.627458691
NAV2	1104.44657	0.367762877	0.156326246	2.352534427	0.018645964	0.199839179
LOC100126784	292.0810885	0.312210259	0.180084714	1.733685504	0.0829739	0.407940009
NAV2-AS2	0.847677546	0.04448434	0.109098744	0.407743835	0.683461752	NA
HTATIP2	986.2055804	-0.128477459	0.136256951	-0.942905723	0.345729127	0.704297014
PRMT3	305.7674135	-0.138161939	0.156533916	-0.882632613	0.377434802	0.725157458
ANO5	3.223978411	0.148122119	0.182844305	0.810099715	0.417882868	NA
FANCF	99.88540278	-0.094255304	0.227993354	-0.413412508	0.679304412	0.880249998
GAS2	1.709598457	0.074897626	0.132065569	0.567124549	0.570629565	NA
SVIP	206.1651856	-0.278071821	0.176479382	-1.5756618	0.115103765	0.467113132
LUZP2	0.281311958	-0.024597818	0.063834524	-0.38533722	0.699987589	NA
ANO3	1.478605591	-0.10947046	0.133470927	-0.820182058	0.412112329	NA
SLC5A12	1.145030291	0.129821233	0.1148919	1.129942428	0.258500484	NA
FIBIN	463.5013605	-0.73440608	0.173004115	-4.245020886	2.19E-05	0.001615421
BBOX1-AS1	5.88821999	-0.298637894	0.216436335	-1.379795561	0.1676496	NA
CCDC34	81.48463882	-0.123897982	0.251373521	-0.492883983	0.622094565	0.855620151
LGR4	752.1943973	0.06017485	0.180317116	0.333716797	0.738593274	0.906346321
LOC105376671	0.438314773	0.028000046	0.073198062	0.382524422	0.702072417	NA
LIN7C	1508.733179	-0.489972138	0.201429017	-2.43248041	0.014995803	0.177947575
BDNF-AS	15.57704972	0.057718095	0.25312918	0.228018339	0.819631984	0.93483527
LINC00678	0.749663659	-0.004920789	0.105291534	-0.046734901	0.962724514	NA
BDNF	1983.965967	0.167020444	0.130762886	1.27727713	0.201504425	0.57360748
KIF18A	193.9573087	-0.29311239	0.191793263	-1.528272607	0.126444868	0.4832838
METTL15	600.6692751	0.162632107	0.173138923	0.939315693	0.347568684	0.705562225
KCNA4	1.016395563	-0.112281095	0.098763514	-1.13686816	0.255593404	NA
ARL14EP	335.1420417	-0.139509464	0.200223831	-0.696767527	0.485948291	0.787392016
MPPED2	3.287671357	0.090927884	0.191679187	0.474375366	0.635232257	NA
DCDC5	0.267927915	0.005381267	0.063827471	0.084309583	0.932810294	NA
DNAJC24	366.3470484	-0.325319053	0.157950947	-2.059620774	0.039434809	0.288940712
IMMP1L	25.40705011	-0.124043955	0.25468678	-0.487045128	0.626226351	0.858472998
ELP4	189.9934438	-0.500634905	0.192090467	-2.606245441	0.009154084	0.133766665
PAX6	18.01587554	0.13210282	0.255436571	0.517164868	0.605041074	0.84736906
RCN1	7548.122681	-0.374821746	0.125736579	-2.981007976	0.002873013	0.065664042
WT1	589.5616326	0.301791969	0.152461946	1.979457674	0.047764501	0.31840659
WT1-AS	30.34292372	0.025541868	0.248726359	0.102690636	0.918208506	0.972954005
EIF3M	2418.424755	-0.250362481	0.15184287	-1.64882606	0.099183275	0.439776117
CCDC73	2.227003729	-0.121281034	0.143588369	-0.844643856	0.398309715	NA
PRRG4	20.82160871	0.428981593	0.25661932	1.671665225	0.094590355	0.430788426
QSER1	1028.180607	-0.315801242	0.144975558	-2.178306781	0.029383205	0.254627498
DEPDC7	147.6231115	-0.795670653	0.220577528	-3.607215384	0.000309501	0.013628535
TCP11L1	456.2952092	0.277494391	0.149062173	1.861601678	0.062659257	0.362747361
LINC00294	423.3267877	0.573253032	0.201774081	2.841063773	0.004496332	0.088616839
CSTF3	723.3757769	-0.006210324	0.14981458	-0.041453402	0.966934441	0.988969725
CSTF3-AS1	2.019003093	0.019819316	0.16576494	0.119562771	0.904829512	NA
HIPK3	2730.031121	1.159081758	0.158736389	7.301928491	2.84E-13	1.61E-10
KIAA1549L	877.0963689	0.665824474	0.189159403	3.51991212	0.00043169	0.01716535
C11orf91	4.470532011	0.126517187	0.179796375	0.703669289	0.48163875	NA
CD59	5844.470314	-0.488877544	0.157368588	-3.106576413	0.001892674	0.049497061
FBXO3	732.7334826	0.327400814	0.200650454	1.631697348	0.102743259	0.446948889
FBXO3-AS1	0.367541802	-0.027106986	0.06387584	-0.424369942	0.671296039	NA
LMO2	4.4152592	0.07457291	0.207964992	0.358583956	0.719906351	NA
CAPRIN1	8210.890497	-0.032397771	0.131433199	-0.246496099	0.805298224	0.931387187
NAT10	879.8336565	0.185333017	0.139710601	1.326549425	0.184657775	0.553119182
ABTB2	160.9960088	-0.081726604	0.194403487	-0.420396803	0.674195603	0.878113347
CAT	749.6765715	-0.167993639	0.152320462	-1.102896073	0.2700723	0.642115716
EHF	84.26846675	-1.185964219	0.214836652	-5.520306744	3.38E-08	6.57E-06
APIP	217.2654484	0.270547307	0.192488547	1.405524177	0.159865465	0.525208215
PDHX	1182.171381	-0.325224466	0.134349723	-2.420730447	0.015489358	0.180342278
LOC100507144	6.60907335	-0.214013354	0.229141238	-0.93398009	0.350314163	NA
CD44	29032.9029	-0.054360795	0.139108888	-0.390778734	0.695960795	0.888392214
SLC1A2	35.65067743	-0.72822381	0.249580514	-2.917791131	0.003525204	0.07573341
PAMR1	1615.105089	-0.415821585	0.140849397	-2.952242563	0.00315475	0.070215132
FJX1	714.0916383	-0.033430747	0.205277907	-0.162856041	0.870631783	0.95574117
TRIM44	2409.935896	0.099406463	0.129504758	0.767589269	0.44273124	0.762382145
LDLRAD3	174.3197575	0.02752028	0.184635836	0.14905167	0.881512862	0.960017265
COMMD9	242.8672174	-0.376713519	0.216768832	-1.737858326	0.08223578	0.406778599
PRR5L	233.5650959	-0.381800485	0.174389467	-2.189355198	0.028571033	0.251828199
TRAF6	872.6979242	-0.120432724	0.186885569	-0.6444196	0.519303378	0.804328775
RAG1	36.71444434	-0.317360454	0.243751481	-1.301983695	0.192921959	0.563202947
C11orf74	161.2584199	-0.280126497	0.191497115	-1.462823591	0.143515656	0.50811492
LRRC4C	1.312019726	0.125066591	0.119743483	1.044454254	0.296275273	NA
API5	1713.47107	-0.161268043	0.15842088	-1.017972139	0.308691197	0.674302754
TTC17	1302.216948	-0.17803807	0.137438132	-1.295405194	0.195180487	0.565700576
HSD17B12	1142.47828	-0.501232437	0.178258347	-2.811831506	0.00492603	0.092654333
ALKBH3	338.4238302	0.030981754	0.172005104	0.18012113	0.857057474	0.950740239
SEC14L1P1	28.21874169	0.141717621	0.255960004	0.553670959	0.579804054	0.835854405
ALKBH3-AS1	0.365941802	0.033095761	0.063858289	0.518268841	0.60427071	NA
C11orf96	138.5008086	0.657655297	0.212366369	3.096795885	0.001956245	0.05106138
ACCSL	1.246244179	-0.01865279	0.101979558	-0.18290715	0.854870872	NA
ACCS	18.41452652	-0.28792594	0.248650666	-1.157953627	0.246882961	0.622194475
EXT2	2266.841594	-0.439567058	0.159188383	-2.761301103	0.005757157	0.102606909
ALX4	0.732812434	0.065975048	0.104095771	0.633791817	0.526216694	NA
CD82	1547.111483	-0.303434372	0.162688775	-1.865121748	0.062164341	0.361270457
TP53I11	150.6382903	-0.230152923	0.208869074	-1.101900435	0.270504959	0.642549684
PRDM11	23.39772075	-0.458254644	0.254818994	-1.798353553	0.072120998	0.384918939
CHST1	6.058351869	0.021435585	0.229684841	0.093326075	0.925644518	NA
DKFZp779M0652	0.28605197	-0.024597818	0.063834524	-0.38533722	0.699987589	NA
SLC35C1	248.0721443	-0.013431034	0.180041071	-0.074599833	0.940533107	0.980744464
CRY2	307.5245044	0.018189628	0.163835064	0.111024023	0.911597297	0.971917808
MAPK8IP1	157.5560138	0.311562705	0.212519645	1.466041907	0.14263687	0.506453995
C11orf94	5.330319604	0.133763817	0.217464982	0.615105089	0.538485322	NA
PEX16	68.24540919	-0.591797485	0.239349557	-2.472523841	0.013416276	0.167076872
PHF21A	1455.205441	0.415991504	0.212427088	1.958278993	0.050197284	0.326618599
CREB3L1	2611.625373	-0.144271156	0.206913744	-0.697252646	0.485644697	0.78734886
DGKZ	295.5522329	-0.068294625	0.177033346	-0.385772661	0.699665044	0.889810618
MDK	2425.625272	0.171931032	0.187345294	0.917722717	0.358764051	0.711603505
CHRM4	1.444595134	0.049786366	0.137778014	0.361352034	0.7178363	NA
AMBRA1	835.4709609	0.098881937	0.143262225	0.690216398	0.490058113	0.789796193
HARBI1	29.67679671	0.095816114	0.25495727	0.375812443	0.707056337	0.892947541
ATG13	1357.535017	0.095747221	0.134132565	0.713825319	0.475335201	0.781044289
ARHGAP1	1251.856158	-0.126324113	0.154979692	-0.81510107	0.415014459	0.747619768
ZNF408	104.0046595	-0.18500649	0.214875105	-0.86099546	0.389240544	0.733997627
F2	3.686386797	0.062493056	0.175557699	0.355968758	0.721863962	NA
CKAP5	3463.635249	0.056270379	0.122988908	0.457524013	0.647294447	0.868959248
SNORD67	1.694200654	0.222435639	0.141463029	1.572394153	0.115859169	NA
LRP4-AS1	0.463010028	-0.016607341	0.074574559	-0.222694455	0.823773317	NA
LRP4	42.67401415	0.173153464	0.249645588	0.693597131	0.487934893	0.788303849
C11orf49	250.2911557	0.227961663	0.177178377	1.286622369	0.198225943	0.569308258
ARFGAP2	1093.446183	0.071672481	0.166629332	0.430131237	0.667100179	0.87619971
PACSIN3	90.66547404	0.049951155	0.219168703	0.227911897	0.819714734	0.93483527
DDB2	220.2071914	-0.03783333	0.182751873	-0.207020206	0.835994078	0.942678852
ACP2	631.5096476	-0.291457346	0.179159997	-1.626799233	0.103779745	0.447755636
NR1H3	61.65227422	0.015246452	0.229919861	0.066312028	0.947129408	0.982852981
MADD	597.0713139	0.140531016	0.155435921	0.904109002	0.365937605	0.716972149
SPI1	0.365941802	0.033095761	0.063858289	0.518268841	0.60427071	NA
SLC39A13	431.6132071	-0.285252249	0.212400043	-1.342995253	0.179273511	0.550059824
PSMC3	1052.537897	-0.184829974	0.172789837	-1.069680816	0.284763004	0.654911567
RAPSN	0.622085674	0.00961708	0.090610736	0.106136207	0.915474284	NA
CELF1	2167.277338	-0.116984135	0.131886707	-0.887004746	0.375076345	0.722304356
PTPMT1	651.5138227	0.176928885	0.177212557	0.998399256	0.318085794	0.683680847
KBTBD4	217.925492	-0.062496187	0.190647184	-0.327810701	0.743054796	0.909220467
NDUFS3	211.659722	-0.394268852	0.231424529	-1.703660602	0.088444513	0.418232372
FAM180B	0.523744617	0.067498123	0.078210134	0.863035517	0.388117939	NA
C1QTNF4	0.992294658	0.002777431	0.106922425	0.02597613	0.979276378	NA
MTCH2	1637.263534	0.158413552	0.147546537	1.073651444	0.282978932	0.653384654
AGBL2	35.39815605	0.342931688	0.251468159	1.363718132	0.172656295	0.54024925
FNBP4	860.9502035	0.214977067	0.168870667	1.273027877	0.20300815	0.574504046
NUP160	762.0338925	-0.014758881	0.143402868	-0.102919011	0.918027249	0.972954005
PTPRJ	937.5815684	-0.098854587	0.141150112	-0.70035075	0.483708285	0.7866562
MIR3161	0.52928463	0.022627396	0.077921075	0.290388657	0.771518921	NA
OR4S1	0.391367548	0.033095761	0.063858289	0.518268838	0.604270712	NA
LOC441601	1.299247532	0.022665247	0.12415217	0.182560219	0.8551431	NA
TRIM51	0.365941802	0.033095761	0.063858289	0.518268841	0.60427071	NA
TNKS1BP1	2180.471786	0.043594151	0.141556088	0.307963804	0.758109875	0.914261527
SSRP1	2057.873085	0.128257173	0.164826124	0.778136195	0.436488727	0.758535341
PRG2	18.43364782	-0.011680878	0.253797984	-0.046024314	0.963290871	0.987461272
SLC43A3	1246.413415	0.216651892	0.157847034	1.372543317	0.169894364	0.537425786
RTN4RL2	6.61968379	0.003228728	0.222901253	0.014485013	0.988443036	NA
SLC43A1	89.47100516	-0.060507426	0.221743274	-0.272871528	0.784951973	0.924902184
TIMM10	67.54762468	-0.655062705	0.24648251	-2.657643767	0.007868902	0.123176096
UBE2L6	8094.509626	0.087609298	0.191716225	0.456973832	0.647689854	0.869002539
SERPING1	11149.87291	0.309810972	0.25680332	1.20641342	0.227658124	0.602706999
YPEL4	9.991384982	-0.408394799	0.23859113	-1.711693136	0.086953234	0.415299596
CLP1	215.8996415	0.021294483	0.181866989	0.117088227	0.906790139	0.969626175
ZDHHC5	1508.255625	-0.116034925	0.167356792	-0.693338609	0.488097079	0.788306004
MED19	264.5800557	-0.126515177	0.167383929	-0.755838255	0.449746178	0.765400102
TMX2	1865.909457	0.13760473	0.207522796	0.663082479	0.507277731	0.799451833
C11orf31	241.862036	-0.526354263	0.225546073	-2.333688434	0.019612042	0.204781735
CTNND1	251.0378147	0.156078385	0.216478644	0.720987448	0.470917238	0.778034688
OR5B21	0.469822872	-0.065295346	0.083157854	-0.785197585	0.432337731	NA
LPXN	1173.159477	-0.562784724	0.13370273	-4.209223868	2.56E-05	0.001814966
ZFP91	1645.784113	-0.221238848	0.1599234	-1.383405106	0.166540686	0.533141899
CNTF	0.390765887	-0.005710416	0.071092588	-0.080323646	0.935979853	NA
GLYATL2	0.549041533	0.085688625	0.087368035	0.980777744	0.326702356	NA
GLYATL1	0.744794817	-0.003418858	0.097183757	-0.035179318	0.971936754	NA
FAM111B	327.6414128	0.802158313	0.213481158	3.757513414	0.00017161	0.008707935
LOC101927204	86.33783719	0.022452877	0.216191771	0.103856298	0.917283389	0.972892289
FAM111A	1213.618247	0.22361336	0.147197677	1.519136473	0.128728148	0.486090635
DTX4	6.677934936	0.012423913	0.228786529	0.054303518	0.956693346	NA
OSBP	1932.867127	0.104661949	0.154279823	0.678390386	0.497524203	0.793273729
MIR3162	0.574338449	0.072811836	0.080350148	0.906181733	0.36483967	NA
PATL1	1402.906641	0.216323314	0.137217041	1.576504732	0.114909529	0.467021724
STX3	448.4432469	-0.265835654	0.170805496	-1.556364753	0.119621382	0.474298167
MRPL16	265.3082104	-0.152910194	0.202487822	-0.755157486	0.450154494	0.765400102
MS4A10	1.390475049	0.015647374	0.136863006	0.11432873	0.908977209	NA
CCDC86	399.6683664	0.382699892	0.15700777	2.437458302	0.01479092	0.176905647
PTGDR2	0.574338449	0.072811836	0.080350148	0.906181733	0.36483967	NA
ZP1	4.483305918	0.082475586	0.211715483	0.389558596	0.696862974	NA
PRPF19	818.8266994	0.244377521	0.183547693	1.33141156	0.183053628	0.551474233
TMEM109	651.6495561	-0.102554063	0.160865609	-0.637513909	0.523790153	0.805954094
TMEM132A	1297.377282	-0.379485625	0.20934542	-1.812724752	0.069874285	0.380533388
SLC15A3	1113.37713	0.115558862	0.177806345	0.649914162	0.51574767	0.802927117
VPS37C	371.9029499	0.228507806	0.206981362	1.104001847	0.269592337	0.641549008
VWCE	4.588099801	-0.119340908	0.213393845	-0.559251876	0.575989833	NA
DDB1	3468.545912	0.220690648	0.136261904	1.619606378	0.105316859	0.44993787
TKFC	106.6749904	-0.21602016	0.206041703	-1.048429307	0.294440857	0.663784437
CYB561A3	239.3530395	-0.435506408	0.171111094	-2.545167576	0.010922531	0.149281904
TMEM138	238.9492708	0.057648136	0.164997286	0.349388391	0.726797748	0.901798458
TMEM216	56.02895442	-0.073398059	0.245679308	-0.29875556	0.765126561	0.916704085
CPSF7	961.2232667	0.132863158	0.174911434	0.759602473	0.447492241	0.764859265
SDHAF2	593.3424166	0.100849283	0.175553144	0.574465831	0.565652616	0.828896031
PPP1R32	22.97976962	-0.350754826	0.256790069	-1.365920526	0.171963909	0.540077876
LRRC10B	0.195082113	-0.023019791	0.063807593	-0.36076884	0.718272259	NA
SYT7	99.54709373	0.409494703	0.235436363	1.739301004	0.081981831	0.406660611
RPLP0P2	39.27368268	-0.53850847	0.246702259	-2.182827478	0.029048517	0.253304465
DAGLA	116.0859518	-0.037637048	0.216617806	-0.173748636	0.862063013	0.952331025
MYRF	344.2700612	0.312092105	0.181878719	1.715935249	0.086173894	0.41409027
DKFZP434K028	0.280511958	0.005381267	0.063827471	0.084309583	0.932810294	NA
TMEM258	257.3476499	-0.416761626	0.206134039	-2.021799155	0.043197105	0.303201397
FEN1	683.7675444	0.218136526	0.17542752	1.243456705	0.213699586	0.58710119
FADS1	977.0044239	-0.20719939	0.135750493	-1.52632514	0.126928911	0.484217452
FADS2	1527.453354	-0.134397463	0.145014017	-0.926789468	0.354035854	0.707894437
FADS3	405.343141	-0.180996902	0.177239797	-1.021197864	0.307160704	0.672745758
MIR6746	0.831024661	-0.012716057	0.100160884	-0.126956313	0.898974976	NA
RAB3IL1	15.10393808	0.017855745	0.254419177	0.070182385	0.944048495	0.981341532
BEST1	60.04113387	0.26710595	0.228133633	1.170831088	0.241666679	0.617865232
FTH1	25290.4031	0.026232058	0.181555729	0.14448488	0.885117596	0.960645962
INCENP	473.1820415	0.298272125	0.167596616	1.779702556	0.075124652	0.392327243
ASRGL1	3.528025606	0.051786389	0.175747028	0.294664379	0.768250277	NA
AHNAK	9421.001925	-0.018342042	0.166692163	-0.110035419	0.912381285	0.972247333
EEF1G	6737.99029	-0.057569981	0.137188752	-0.419640679	0.674747966	0.878113347
MIR3654	1.925358744	0.011489582	0.129933019	0.088426958	0.929537336	NA
TUT1	141.2064671	-0.155427076	0.190518396	-0.815811384	0.414608021	0.747481702
MTA2	1880.788991	-0.198360597	0.143695718	-1.380421065	0.167457038	0.534782757
EML3	136.3406081	-0.046562209	0.233671649	-0.199263407	0.842056702	0.945177023
ROM1	15.64479597	0.120183896	0.256489843	0.468571758	0.639375768	0.864129504
B3GAT3	473.1338019	-0.0713704	0.159381606	-0.447795714	0.654300637	0.871500059
GANAB	3630.927199	-0.186749706	0.155061656	-1.204357739	0.228451339	0.603713517
INTS5	158.1615389	-0.316749367	0.205487899	-1.541450219	0.12320725	0.479945185
LBHD1	13.578365	0.008305598	0.251871586	0.032975525	0.973694105	0.991100907
C11orf98	0.281311958	-0.024597818	0.063834524	-0.38533722	0.699987589	NA
METTL12	7.704114616	-0.132947234	0.234673614	-0.566519737	0.571040519	0.831610626
SNORA57	22.43379506	-0.512233694	0.256548665	-1.996633642	0.045864995	0.312203338
UQCC3	60.51032136	-0.381985696	0.234080929	-1.63185313	0.10271043	0.446948889
UBXN1	2163.852226	0.250873349	0.231876053	1.081928666	0.279284226	0.649431516
LRRN4CL	38.67524196	-0.008796936	0.247635887	-0.035523673	0.97166217	0.990386447
BSCL2	60.30452098	0.103075381	0.255499677	0.403426659	0.686634378	0.883400275
GNG3	1.101825407	-0.073563453	0.099001572	-0.743053386	0.45744936	NA
HNRNPUL2	242.2708856	0.343686875	0.170849156	2.011639295	0.044257974	0.306604273
TTC9C	417.6705333	0.169504676	0.150533242	1.126028209	0.260153579	0.631244975
ZBTB3	77.83161352	0.024350965	0.215472348	0.113012018	0.910021027	0.970922325
POLR2G	674.6519857	0.098405953	0.167340774	0.588057237	0.556493875	0.82361077
TAF6L	70.48020849	-0.041533877	0.221455479	-0.187549558	0.851229771	0.948608839
TMEM179B	1108.653907	-0.058084938	0.205079775	-0.283230942	0.776999811	0.921949083
TMEM223	222.7958951	0.147470318	0.176280505	0.836566236	0.402836431	0.741402601
NXF1	639.9173425	0.264121719	0.150505112	1.754901974	0.079276076	0.400920552
STX5	575.2766996	0.050165721	0.162880121	0.307991673	0.758088668	0.914261527
WDR74	240.6897333	-0.18229231	0.19412649	-0.939038819	0.347710814	0.705562225
RNU2-2P	137.1278657	-0.345500161	0.218616043	-1.580397099	NA	NA
SNHG1	223.0257908	-0.048350084	0.175361063	-0.275717331	0.782765183	0.924443752
SNORD22	0.928565718	-0.027191173	0.105597147	-0.257499129	0.796793488	NA
SNORD31	18.63943729	0.408655297	0.256582645	1.592684869	0.111230904	0.459765671
SNORD30	2.761834995	0.162678781	0.158840706	1.024163041	0.305758272	NA
SNORD29	17.64498323	0.301428269	0.249388495	1.208669505	0.226789842	0.601812629
SNORD28	0.879072832	-0.014976519	0.093148926	-0.16078037	0.872266387	NA
SNORD27	0.94000576	-0.037082935	0.113900995	-0.325571654	0.744748462	NA
SNORD26	9.547641509	-0.20348245	0.2293331	-0.887279028	0.374928694	0.722304356
SNORD25	1.244412973	-0.020744372	0.113801878	-0.182284973	0.855359091	NA
SLC3A2	984.6061526	-0.43340524	0.182608435	-2.373413041	0.017624543	0.19297597
SLC22A9	0.735083605	-0.068083475	0.077814458	-0.874946338	0.381603104	NA
HRASLS5	0.732210774	-0.005812734	0.104660839	-0.05553877	0.955709244	NA
RARRES3	1028.815547	-0.06988303	0.162074339	-0.431178866	0.66633832	0.87619971
HRASLS2	26.29348047	-0.271086685	0.254616385	-1.064686725	0.287017719	0.657207268
PLA2G16	86.84644701	-0.142104649	0.209380408	-0.678691239	0.497333518	0.793273729
ATL3	4023.070332	-0.066362714	0.127162175	-0.521874641	0.601757616	0.845644499
RTN3	1595.568008	-0.0840097	0.128313493	-0.654722261	0.51264659	0.802292531
C11orf95	327.6317949	-0.036779808	0.190511436	-0.19305827	0.846913334	0.946993849
C11orf84	395.800671	0.328053782	0.185369953	1.76972469	0.076773015	0.395618124
MARK2	612.5831193	0.321751994	0.14798936	2.174156271	0.029693401	0.254627498
RCOR2	24.66435314	0.395709877	0.256117233	1.545034171	0.122337998	0.478893045
NAA40	364.5706556	0.041276147	0.152393442	0.270852515	0.786504468	0.925538071
COX8A	335.4432754	-0.369122362	0.251033212	-1.470412453	0.141450081	0.504512224
OTUB1	597.544902	0.059670129	0.149436023	0.399302171	0.689670568	0.885249491
MACROD1	69.0801094	0.134534584	0.240910146	0.558442999	0.576541918	0.834502237
STIP1	4299.390387	0.242096455	0.146696086	1.650326612	0.098876152	0.439554488
FERMT3	8.973441133	-0.198195865	0.22977427	-0.862567706	0.388375192	0.733357679
TRPT1	94.59139367	-0.200455502	0.231512668	-0.865851117	0.386571813	0.732006772
NUDT22	91.24630202	-0.255382379	0.244472534	-1.044626054	0.296195833	0.664544987
DNAJC4	113.5927484	-0.044202433	0.202857297	-0.217899154	0.827507686	0.939025119
VEGFB	323.8455032	0.23120072	0.167286122	1.382067544	0.166950963	0.534047315
FKBP2	2042.280816	0.104703365	0.255231955	0.410228275	0.681638501	0.881224639
PPP1R14B	968.4462298	0.262022271	0.139673748	1.875959326	0.060660865	0.357713297
PLCB3	856.9018565	0.282936417	0.176694275	1.601276647	0.109315659	0.455588001
BAD	115.5105284	-0.064284752	0.23131026	-0.277915697	0.781077074	0.92364062
GPR137	207.8695243	0.243780505	0.202594025	1.203295631	0.228861939	0.604446205
TEX40	1.847257878	0.05445491	0.144637457	0.376492446	0.70655083	NA
ESRRA	112.7616709	-0.084893624	0.230650288	-0.368062076	0.712826948	0.896256505
TRMT112	503.8000329	-0.202486668	0.169844633	-1.192187618	0.233187687	0.60894323
PRDX5	1081.931048	-0.253054084	0.175445021	-1.442355455	0.149202123	0.514470952
CCDC88B	20.1974576	-0.087486538	0.256847498	-0.340616665	0.733392182	0.904590461
RPS6KA4	318.8176939	0.392835777	0.18449974	2.129194203	0.033238196	0.265701313
LOC100996455	0.856450407	-0.010189924	0.100944259	-0.100946051	0.919593286	NA
NRXN2	3.678179834	0.141045722	0.187702438	0.751432551	0.452392379	NA
RASGRP2	2.71928668	-0.021392809	0.18152273	-0.117851958	0.90618496	NA
PYGM	16.78969745	0.186788407	0.255669981	0.730584035	0.465033267	0.775056677
SF1	1208.243899	0.10657174	0.142101353	0.749969917	0.453272823	0.767000671
MAP4K2	216.9917199	0.192047615	0.189279318	1.014625459	0.310284399	0.676211144
MEN1	648.0993586	0.280781465	0.212152191	1.323490765	0.185672225	0.554456909
CDC42BPG	0.566563928	-0.031624547	0.088285134	-0.358209198	0.720186764	NA
EHD1	2494.815783	0.449345647	0.190716467	2.356092552	0.018468316	0.198487075
ATG2A	314.9021753	0.053087677	0.177595025	0.298925477	0.764996908	0.916704085
MIR6749	0.367541802	-0.027106986	0.06387584	-0.424369942	0.671296039	NA
PPP2R5B	219.4664236	0.170925549	0.196539528	0.869675182	0.384477939	0.73084477
C11orf85	4.14810508	0.193169562	0.201411983	0.959076808	0.337520053	NA
BATF2	309.1151959	0.289250239	0.175387654	1.649205242	0.099105594	0.439718427
ARL2	96.29622005	-0.303556701	0.217246886	-1.397289079	0.162326659	0.528991189
SAC3D1	94.25264683	0.299615943	0.242498963	1.235534945	0.216631479	0.590376646
NAALADL1	88.19071814	0.157928012	0.208421421	0.757734073	0.448610197	0.76497369
CDCA5	110.9376268	0.14538516	0.214606382	0.677450309	0.498120288	0.793572844
ZFPL1	435.4834662	0.381238487	0.19663028	1.938859502	0.052518448	0.334206074
VPS51	145.6357602	-0.35301235	0.217141029	-1.625728456	0.104007434	0.448161309
TM7SF2	29.0656141	-0.23993061	0.256863296	-0.934078996	0.350263146	0.706629017
ZNHIT2	34.55555707	-0.647127395	0.25352679	-2.552501043	0.010695259	0.147871856
FAU	2154.066877	0.125919682	0.174301854	0.722423078	0.470034403	0.778034688
MRPL49	1139.450781	0.120051983	0.199150365	0.602820806	0.546627904	0.819399566
SYVN1	381.1143655	0.064218119	0.175668396	0.36556444	0.714690114	0.897188577
CAPN1	1819.170759	0.157329138	0.156322853	1.006437224	0.314205295	0.679795409
SLC22A20	4.718856892	-0.050089419	0.20605809	-0.243083972	0.807940348	NA
POLA2	395.6521091	0.193585969	0.157266579	1.23094157	0.218344718	0.592313949
CDC42EP2	490.9290313	-0.097273694	0.161040723	-0.604031654	0.545822597	0.819167553
DPF2	1047.977498	-0.048550641	0.151055444	-0.321409412	0.747900152	0.910812903
TIGD3	2.805119845	0.152525447	0.159007225	0.959235955	0.337439891	NA
SLC25A45	14.55816118	-0.023834407	0.253175227	-0.094141938	0.924996406	0.974740498
FRMD8	554.5930805	-0.02004626	0.172161064	-0.11643899	0.907304636	0.969626175
NEAT1	7482.601924	0.2502033	0.130876825	1.911746401	0.05590873	0.344423809
MALAT1	35431.28798	0.34677991	0.141012006	2.459222581	0.013923826	0.170432145
SCYL1	1928.190404	0.24460298	0.197768459	1.236814912	0.216155805	0.589906239
LTBP3	1021.099464	0.214153553	0.145663574	1.470192899	0.141509517	0.504512224
SSSCA1-AS1	2.183827529	-0.274764773	0.16184352	-1.697718712	0.089560864	NA
SSSCA1	95.46310693	-0.699421781	0.227773386	-3.070691418	0.002135637	0.054285109
FAM89B	380.5525032	-0.031982722	0.189011371	-0.169210572	0.865631014	0.95448927
EHBP1L1	946.7845848	0.189148357	0.143782154	1.315520399	0.188335066	0.557488668
KCNK7	0.391367548	0.033095761	0.063858289	0.518268838	0.604270712	NA
MAP3K11	310.8511251	-0.12059287	0.187294984	-0.643865986	0.51966234	0.804335097
PCNXL3	408.7080428	-0.222027117	0.197105974	-1.126435246	0.259981335	0.631244975
SIPA1	323.2030025	0.430360511	0.181869138	2.366319623	0.017965927	0.19514268
RELA	1536.137814	0.320029147	0.204730243	1.563174752	0.118011497	0.471456624
KAT5	328.6140372	0.325707343	0.161213291	2.020350433	0.043347051	0.303493763
RNASEH2C	182.8075299	-0.236841536	0.181653256	-1.303811124	0.192297989	0.562377482
AP5B1	647.928027	0.276202739	0.157357378	1.755257631	0.07921525	0.400920552
SNX32	5.108033236	-0.089658059	0.217899691	-0.411464828	0.680731727	NA
CFL1	9464.548243	-0.148250916	0.150820422	-0.982963144	0.325625578	0.689484227
MUS81	321.7327791	0.259781036	0.188233649	1.380098814	0.167556222	0.534826952
EFEMP2	2175.154483	0.041710992	0.16027123	0.260252526	0.79466899	0.928352133
CTSW	1.521579288	0.021144739	0.121811939	0.173585107	0.862191537	NA
FIBP	466.5801187	-0.286318493	0.188226949	-1.521134432	0.128226105	0.486090635
CCDC85B	93.69596904	-0.112231581	0.239910893	-0.467805273	0.639923849	0.864533471
FOSL1	2630.621338	0.524158196	0.227049773	2.308560756	0.020967968	0.212476448
C11orf68	227.4233607	0.044362366	0.206692015	0.214630286	0.83005558	0.939955519
DRAP1	5201.65844	0.515850141	0.186288276	2.769096118	0.005621205	0.100847976
TSGA10IP	1.148075238	0.09879064	0.115056549	0.858626826	0.390546433	NA
SART1	995.0476131	0.266632978	0.175183854	1.522017989	0.128004573	0.485831479
EIF1AD	428.011058	-0.001473199	0.145635069	-0.010115688	0.991928987	0.997872636
BANF1	694.4460451	0.305991434	0.197212812	1.551579893	0.120762777	0.476015364
CST6	1.116335952	0.103663701	0.113477473	0.913517885	0.360970232	NA
CATSPER1	4.046858345	0.142864142	0.197055411	0.724994769	0.46845524	NA
SF3B2	4076.186461	0.183117138	0.140364308	1.304584763	0.192034279	0.562294945
PACS1	1255.763099	0.029247919	0.139699538	0.209363033	0.834164848	0.941942022
KLC2	356.1238256	0.16968345	0.168851882	1.004924839	0.314933043	0.680237365
RAB1B	2974.347507	0.188549792	0.212343907	0.887945384	0.374570131	0.722304356
CNIH2	2.268205291	0.016032782	0.150285778	0.106681966	0.91504129	NA
YIF1A	314.1266699	-0.373707673	0.199855318	-1.869891064	0.061498947	0.359245782
TMEM151A	0.390164227	-0.038123062	0.064036684	-0.595331608	0.551621832	NA
CD248	1757.965298	-0.03152338	0.256185244	-0.123049164	0.902068167	0.967861317
RIN1	257.6366409	-0.044079761	0.180280296	-0.244506814	0.806838325	0.93193708
BRMS1	348.5259364	-0.274491403	0.199149718	-1.378316801	0.168105498	0.535576494
B4GAT1	166.0311193	-0.003852011	0.190032945	-0.02027023	0.983827804	0.994750468
SLC29A2	1.048299672	-0.047292299	0.118857948	-0.397889248	0.690711826	NA
NPAS4	0.782735096	0.075276703	0.080470076	0.935462069	0.349550222	NA
MRPL11	228.2717682	-0.275755254	0.165697228	-1.664211632	0.096070144	0.434039168
PELI3	172.5938859	0.543689826	0.183933756	2.955900196	0.00311758	0.069845081
LOC101928069	5.243368643	-0.182301786	0.203749001	-0.89473708	0.370927652	NA
DPP3	505.1186264	-0.215604098	0.180907659	-1.19179088	0.233343253	0.608949318
BBS1	255.5174122	0.184101145	0.172697044	1.066035302	0.286407684	0.657111467
ZDHHC24	42.33804537	-0.176798945	0.254588214	-0.694450628	0.487399653	0.788303849
ACTN3	0.633869717	0.064728995	0.091526844	0.707213229	0.479433978	NA
CTSF	189.6433702	-0.001715176	0.202965344	-0.008450588	0.993257487	0.99814456
CCDC87	4.820615599	0.033065889	0.210262596	0.157259967	0.87503997	NA
CCS	132.536302	0.122017935	0.21057272	0.57945747	0.562280536	0.827180117
RBM14	378.5545792	-0.054850889	0.156904522	-0.349581316	0.726652935	0.901798458
RBM4	392.5818625	0.050134666	0.157093275	0.31913948	0.749620747	0.911733524
RBM4B	210.9152838	0.009067126	0.171540625	0.052857017	0.957845832	0.986356535
SPTBN2	29.11465985	-0.11489788	0.254306952	-0.451807859	0.651407408	0.870554266
C11orf80	46.06565572	-0.242145778	0.23963322	-1.010485015	0.312262975	0.678023982
RCE1	193.5821826	0.187735112	0.196086953	0.957407465	0.338361632	0.699950764
PC	62.44036511	-0.337314444	0.223938469	-1.506281816	0.131994844	0.490704726
LRFN4	110.8544157	0.057163034	0.228830046	0.249805631	0.802737665	0.930523219
SYT12	1.098083066	0.170292787	0.117396562	1.450577297	0.146897601	NA
RHOD	55.48247255	-0.269034986	0.244137567	-1.101981104	0.270469886	0.642549684
KDM2A	2992.238694	0.140581108	0.170901068	0.822587653	0.410742522	0.744216051
ADRBK1	431.8747974	0.373139842	0.153254904	2.434766082	0.014901419	0.177602456
ANKRD13D	244.3820315	0.251990591	0.188250228	1.338593815	0.180702941	0.550059824
SSH3	297.354776	0.564172065	0.211431621	2.668342902	0.007622642	0.120747614
LOC100130987	1.619801952	-0.158556179	0.130670584	-1.213403774	0.224975484	NA
POLD4	320.4008915	-0.468091151	0.218215047	-2.145091076	0.031945566	0.261877322
CLCF1	175.4535072	0.541820059	0.21225468	2.552688399	0.010689508	0.147871856
RAD9A	128.1371731	0.554946992	0.233470841	2.376943476	0.017456763	0.192636649
PPP1CA	1713.363307	-0.038999696	0.197175381	-0.197791913	0.843207874	0.945714134
TBC1D10C	0.551312704	-0.052244492	0.069768655	-0.748824707	0.453962866	NA
CARNS1	2.267937442	0.234281123	0.158951409	1.47391662	0.140504042	NA
RPS6KB2	206.113725	-0.487923591	0.23785027	-2.051389683	0.040229013	0.291509689
PTPRCAP	3.864614788	0.247993805	0.184906734	1.341183196	0.179860981	NA
CORO1B	893.3640966	0.1902748	0.206331908	0.922178264	0.356435599	0.709861879
CABP4	3.903496984	-0.037284556	0.187455826	-0.198897826	0.84234267	NA
TMEM134	38.75412915	0.166899473	0.250699059	0.665736334	0.505579645	0.798332023
AIP	269.1595709	-0.004455188	0.163348723	-0.027274091	0.978241121	0.992471573
PITPNM1	157.4307603	-0.121144357	0.197269388	-0.614106214	0.539145142	0.81387159
CDK2AP2	219.0786073	0.253947582	0.209564023	1.211789979	0.225592785	0.600180197
GSTP1	2057.896161	-0.268212739	0.185510651	-1.44580776	0.148231129	0.513578375
C11orf72	71.70509731	0.259232333	0.232058539	1.117098877	0.263952051	0.635194467
NDUFV1	868.9694381	0.246081776	0.158278348	1.554740615	0.120007857	0.475103436
NUDT8	3.38745736	0.089765121	0.19113372	0.469645657	0.638608199	NA
ACY3	0.816367787	0.028473177	0.100680682	0.282806755	0.777324976	NA
FAM86C2P	34.30758327	0.201165175	0.252537879	0.796574265	0.425698328	0.752511578
UNC93B1	247.7168643	-0.079451668	0.215663833	-0.368405154	0.712571155	0.896256505
ALDH3B1	154.986279	-0.212862256	0.215749506	-0.986617581	0.323830148	0.687658679
NDUFS8	660.3813927	0.060475976	0.196579289	0.307641644	0.758355028	0.914261527
MIR7113	0.391367548	0.033095761	0.063858289	0.518268838	0.604270712	NA
MIR4691	1.441300068	0.100568815	0.122657621	0.819914933	0.412264603	NA
TCIRG1	424.9495499	0.003155772	0.19363923	0.016297175	0.986997311	0.995737924
MIR6753	1.90388057	0.108280214	0.149567062	0.723957616	0.469091756	NA
CHKA	48.0834797	-0.265589561	0.241509257	-1.099707584	0.271459549	0.643817637
SUV420H1	779.9403466	-0.046967835	0.161669915	-0.290516855	0.771420858	0.919201404
C11orf24	2657.420251	0.405332875	0.231023059	1.754512633	0.079342707	0.401108355
LRP5	1112.218434	0.338395408	0.177399116	1.907537175	0.056451062	0.346362434
PPP6R3	3913.531073	0.214432891	0.179218409	1.196489206	0.231505708	0.607545508
GAL	24.66654585	-0.124726054	0.256887958	-0.485527056	0.627302525	0.858770123
MTL5	3.832284012	0.011301253	0.181771695	0.06217279	0.950425231	NA
CPT1A	1345.845325	0.159607658	0.144826562	1.102060669	0.270435297	0.642549684
MRPL21	486.8550314	0.17280611	0.198454124	0.870760996	0.383884666	0.730262665
IGHMBP2	279.7576785	0.105450962	0.161671319	0.652255218	0.514236544	0.802513514
MRGPRF	78.12053065	-0.37621534	0.239343776	-1.571861807	0.115982604	0.468609038
MRGPRF-AS1	1.042157999	-0.043814717	0.109277084	-0.400950642	0.688456464	NA
TPCN2	125.347804	-0.33653468	0.198998075	-1.691145402	0.090809036	0.421759589
MYEOV	10.74821635	-0.219297994	0.24824934	-0.883377952	0.377032099	0.724700992
CCND1	25637.65461	0.103031477	0.132975034	0.7748182	0.438447093	0.759333929
ORAOV1	231.5411528	0.185607333	0.17037963	1.08937514	0.27598849	0.647888162
FADD	490.7838505	-0.024893138	0.152812426	-0.162899959	0.870597203	0.95574117
PPFIA1	1563.695484	0.10124191	0.142897689	0.708492288	0.4786396	0.782710428
CTTN	4272.284527	-0.010333071	0.133074822	-0.07764858	0.938107598	0.979534577
SHANK2	59.96054334	0.148454972	0.240719845	0.616712644	0.53742428	0.813222742
SHANK2-AS1	1.239045095	0.099425609	0.124773265	0.796850261	0.425538001	NA
FLJ42102	2.024791123	0.139890581	0.120514318	1.160779759	0.245731477	NA
DHCR7	423.6209745	-0.174932785	0.169788567	-1.030297784	0.302870239	0.669611027
NADSYN1	470.4326797	0.061832964	0.189117043	0.326956065	0.743701116	0.909301841
FAM86C1	162.0977175	0.045809176	0.234531269	0.195322255	0.845140676	0.946632736
ALG1L9P	2.294044797	0.041109896	0.157183936	0.261540059	0.793676062	NA
ZNF705E	1.235177738	-0.139893303	0.109342	-1.279410495	0.20075254	NA
LOC100133315	18.19060755	0.0647221	0.256732651	0.252099215	0.800964377	0.929648899
RNF121	339.7429605	-0.146760432	0.154909248	-0.947396194	0.34343693	0.70273831
IL18BP	174.4672789	0.270280541	0.200792822	1.346066753	0.17828099	0.549635724
NUMA1	4924.153486	0.285322213	0.134819179	2.116332521	0.034316537	0.269731967
LOC100128494	20.15144106	0.222881288	0.253215735	0.88020315	0.378749268	0.726358947
LRTOMT	39.42183803	0.063881691	0.246984611	0.258646442	0.795908046	0.928650496
LAMTOR1	810.9143812	0.30628884	0.201023832	1.52364442	0.12759756	0.485417904
ANAPC15	186.2088291	0.222668062	0.186614305	1.193199324	0.232791319	0.608209251
FOLR3	66.03040813	0.006210144	0.233563316	0.026588698	0.978787788	0.992582784
FOLR1	2.952979993	-0.058371546	0.176501434	-0.330714285	0.740860311	NA
INPPL1	1720.375271	0.175087691	0.154209329	1.135389747	0.256212054	0.628780986
CLPB	394.1856194	-0.232880217	0.150268205	-1.549763751	0.12119823	0.476422809
LINC01537	41.08158372	-0.531234612	0.254451191	-2.087766264	0.036818924	0.279564796
PDE2A	22.14374058	-0.040208669	0.256878142	-0.156528183	0.875616706	0.957503344
ARAP1	956.211623	0.009238811	0.154994705	0.059607269	0.952468429	0.984797221
STARD10	68.92960628	-0.341788735	0.244785047	-1.3962811	0.162629863	0.529218355
ATG16L2	21.52697334	-0.249278495	0.256860782	-0.970480947	0.331806818	0.694799187
FCHSD2	440.4574288	0.170716764	0.150255838	1.136173919	0.255883783	0.628570009
P2RY2	1.93397657	0.17674466	0.162703555	1.086298693	0.277346865	NA
P2RY6	0.57867514	-0.07391588	0.081155642	-0.910791633	0.362405172	NA
ARHGEF17	750.3534625	0.223725478	0.170936481	1.308822298	0.190594552	0.561015791
RELT	143.9064448	0.097475866	0.195817508	0.497789327	0.61863254	0.853936187
FAM168A	1378.783172	0.358125319	0.145719369	2.457637048	0.013985444	0.170572242
PLEKHB1	6.975440882	0.276936559	0.234504498	1.180943483	0.237625176	0.612948552
RAB6A	5185.404755	0.316547454	0.158159885	2.001439582	0.045345039	0.310810071
MRPL48	160.0673179	0.009385929	0.208314156	0.045056606	0.964062189	0.987591843
COA4	417.5813018	-0.042612563	0.164276797	-0.259394898	0.795330566	0.928625428
PAAF1	352.4120645	0.091076652	0.208770836	0.436251795	0.662654052	0.874641605
DNAJB13	0.365941802	0.033095761	0.063858289	0.518268841	0.60427071	NA
UCP2	2.94642481	-0.018513375	0.181647136	-0.101919443	0.918820617	NA
UCP3	5.286713628	-0.017915358	0.21392007	-0.083747906	0.933256867	NA
C2CD3	504.398236	0.064565184	0.150005685	0.430418247	0.666891425	0.87619971
PPME1	1383.785649	0.152777367	0.133780433	1.142000843	0.253453669	0.627231626
P4HA3	878.4155806	0.191091902	0.142405303	1.34188754	0.179632462	0.550059824
LOC101928580	1.18291125	0.160151539	0.126277717	1.268248608	0.204709183	NA
PGM2L1	1054.419907	0.3504043	0.168912002	2.074478403	0.038034902	0.283001975
KCNE3	4.000814145	-0.179346772	0.196937833	-0.910677085	0.362465541	NA
LIPT2	4.702481626	-0.050843342	0.208523372	-0.243825627	0.807365872	NA
POLD3	263.6337658	0.285015944	0.185188392	1.539059443	0.123789785	0.480153247
RNF169	1323.670558	0.146760729	0.134811293	1.088638241	0.276313446	0.647955899
XRRA1	187.6140593	-0.083022591	0.215102181	-0.385968151	0.699520257	0.889810618
SPCS2	224.7438636	0.095865839	0.233654369	0.410289095	0.681593891	0.881224639
NEU3	96.34244194	0.259566125	0.208771862	1.243300329	0.213757183	0.58710119
SLCO2B1	0.29262317	-0.031470304	0.063943433	-0.492158506	0.622607295	NA
TPBGL	1.084537346	0.00028085	0.117215289	0.002396015	0.998088258	NA
ARRB1	79.92393361	0.133475668	0.213630519	0.624796815	0.532104421	0.810825906
RPS3	6793.61522	0.200161482	0.195982077	1.021325447	0.307100274	0.67272175
SNORD15A	0.488908605	0.029802144	0.075524385	0.394602931	0.69313595	NA
SNORD15B	24.08746058	-0.514045383	0.256047049	-2.007620809	0.044683602	0.308628043
KLHL35	5.212938164	-0.086341046	0.19209387	-0.4494732	0.653090337	NA
GDPD5	33.986221	0.257583311	0.249863576	1.030895801	0.302589686	0.669420418
SERPINH1	8860.509176	-0.441755432	0.147378072	-2.997429858	0.002722665	0.064103368
MAP6	44.67306065	0.916383539	0.240551643	3.80950855	0.000139243	0.007199884
DGAT2	6.283599491	-0.069835151	0.229520994	-0.304264766	0.760926186	NA
UVRAG	573.2966517	0.101089049	0.171523602	0.589359409	0.5556202	0.823070265
PRKRIR	698.9738628	0.404714825	0.146344563	2.765492729	0.005683687	0.101566968
LOC100506127	39.85794027	-0.00361519	0.24967247	-0.014479732	0.988447249	0.996427009
C11orf30	820.6822648	0.00744365	0.200100619	0.037199536	0.970325908	0.989981396
LRRC32	346.156856	0.057805472	0.172071236	0.335939194	0.73691672	0.90570429
TSKU	952.1172885	-0.300693007	0.176066915	-1.707833676	0.087667209	0.417368384
LOC101928837	1.687071747	-0.164745678	0.132331422	-1.24494754	0.213151034	NA
ACER3	385.208225	0.198000481	0.171447884	1.154872705	0.248142558	0.624177641
CAPN5	475.3481847	0.39253435	0.178155126	2.203328967	0.027571571	0.248030922
OMP	0.469022871	-0.014528854	0.082898045	-0.175261715	0.860873993	NA
MYO7A	6.13347838	0.092980608	0.219246962	0.42409075	0.671499632	NA
PAK1	757.140873	0.123979131	0.161217193	0.769019285	0.441881862	0.762002466
AQP11	10.88500897	0.113988561	0.241848296	0.471322571	0.6374104	0.863360959
CLNS1A	2161.408078	0.171913057	0.220332323	0.780244384	0.435247042	0.758058981
RSF1	1703.465987	0.0921507	0.147008296	0.626840138	0.53076403	0.810619334
AAMDC	230.927878	0.028816497	0.180117457	0.159987252	0.872891117	0.956831073
INTS4	575.6718154	0.204301134	0.189350965	1.078954811	0.280607873	0.650505336
KCTD14	0.438314773	0.028000046	0.073198062	0.382524422	0.702072417	NA
NDUFC2	310.0243163	-0.638829207	0.24408666	-2.617222949	0.008864842	0.13088528
ALG8	305.7056858	-0.291421512	0.212593162	-1.370794382	0.170439063	0.538236208
KCTD21-AS1	11.5478757	0.088519	0.250879311	0.352834991	0.724212149	0.900960517
KCTD21	417.9160388	0.0261527	0.162977601	0.16046806	0.87251238	0.956545692
USP35	127.5358302	0.118432912	0.195652904	0.605321514	0.544965389	0.818260387
GAB2	1172.24845	0.618228142	0.178843412	3.456812497	0.000546605	0.020218226
LOC101928865	2.814831725	-0.128113744	0.175750566	-0.728952099	0.466030964	NA
NARS2	122.0973271	-0.412446486	0.213349471	-1.933196666	0.053211975	0.335479672
LOC101928896	0.340773716	0.033095763	0.063858288	0.518268863	0.604270695	NA
TENM4	164.4854366	-0.215019133	0.20407429	-1.053631662	0.292051587	0.661458393
MIR5579	0.340773716	0.033095763	0.063858288	0.518268863	0.604270695	NA
PRCP	1567.13828	0.131912299	0.164819023	0.800346319	0.423510174	0.751829286
DDIAS	109.1470767	-0.392599675	0.223643016	-1.755474784	0.07917813	0.400920552
RAB30	886.6707736	-0.167111413	0.147507583	-1.132900486	0.257256046	0.629439541
RAB30-AS1	24.28307602	-0.215439796	0.254161006	-0.847650864	0.396632438	0.737408926
PCF11	921.5539376	0.018733421	0.143975428	0.130115404	0.896475123	0.965654021
ANKRD42	344.3905259	-0.191754334	0.153033534	-1.253021666	0.210197822	0.583788404
CCDC90B	804.6579647	-0.108649139	0.147492843	-0.736640073	0.461341259	0.772442721
DLG2	10.73950737	0.353990645	0.242734027	1.458347847	0.144744688	0.509814077
TMEM126B	311.6493253	-0.258737307	0.168881655	-1.532062834	0.12550693	0.481193168
TMEM126A	117.193259	-0.466582638	0.230855838	-2.021099584	0.043269457	0.303206908
CREBZF	334.6736924	0.098416209	0.175119815	0.561993565	0.574120404	0.833682555
CCDC89	32.84903343	-0.003780563	0.251593821	-0.015026456	0.988011074	0.996208761
SYTL2	78.17302034	-0.513019987	0.22773281	-2.252727604	0.024276329	0.230701469
PICALM	5091.85203	0.040092965	0.135191678	0.296563856	0.766799508	0.916925721
EED	204.4692034	-0.128778118	0.198316449	-0.649356718	0.516107833	0.803037805
C11orf73	297.2690293	-0.175616495	0.174485898	-1.006479588	0.314184926	0.679795409
CCDC81	22.2626615	-0.368992783	0.256101417	-1.440807271	0.149639139	0.514852251
ME3	89.32560946	-0.429379795	0.215409198	-1.993321539	0.046226249	0.313844615
PRSS23	7897.448161	-0.362866767	0.125071374	-2.901277522	0.003716446	0.07820331
FZD4	518.3362102	0.047479292	0.159773427	0.297166386	0.766339484	0.916925721
LOC100506368	1.47600725	0.155150561	0.133336134	1.163604767	0.244584218	NA
TMEM135	323.3289824	-0.449890402	0.180738591	-2.489177324	0.012803909	0.162123235
RAB38	37.51830809	-0.39100193	0.242883224	-1.609835063	0.107433868	0.452966714
CTSC	2170.87473	-0.802146868	0.169336084	-4.737010853	2.17E-06	0.000255235
GRM5	1.664449323	-0.14867379	0.127000826	-1.170652152	0.241738625	NA
RNU6-16P	0.353357759	0.038126726	0.068423013	0.557220799	0.57737658	NA
NOX4	170.8885783	-0.097780375	0.182906446	-0.534592286	0.592931819	0.841063921
FOLH1B	0.377021827	-0.027106988	0.06387584	-0.424369972	0.671296016	NA
NAALAD2	5.282768987	0.210397821	0.191673044	1.097691235	0.272339339	NA
CHORDC1	520.0338324	0.009451193	0.174687419	0.054103458	0.956852737	0.986174909
FAT3	66.75903156	0.136105523	0.21979274	0.619244855	0.535755066	0.812494034
SLC36A4	234.8066099	0.299429164	0.182402727	1.641582719	0.100676512	0.442212306
SMCO4	14.8113173	0.20525094	0.254356527	0.806941903	0.419699955	0.750043481
CEP295	683.4412049	-0.025853297	0.147418923	-0.17537299	0.860786563	0.952203174
SCARNA9	74.92544357	-0.147423628	0.230989372	-0.638226887	0.523325998	0.805715872
SNORA25	19.80015924	-0.390095615	0.256611783	-1.520178106	0.128466218	0.486090635
SNORA32	17.36384986	-0.526707519	0.231110054	-2.279033348	NA	NA
SNORD6	0.670676184	-0.0392525	0.08504698	-0.461539022	0.644411932	NA
SNORA1	3.538490636	0.245959614	0.197962736	1.242454104	0.214069064	NA
SNORA8	50.47183574	0.063729548	0.245217126	0.259890281	0.794948409	0.928390093
SNORD5	12.11792389	0.230836739	0.252627348	0.91374406	0.360851347	0.713465755
SNORA18	16.29650575	-0.73185776	0.25513306	-2.868533616	0.004123794	0.083935683
SNORA40	19.56951054	0.108863053	0.256159957	0.424980761	0.6708507	0.87712536
TAF1D	459.5934485	0.302307906	0.198981049	1.519279892	0.128692059	0.486090635
C11orf54	146.4063066	0.007152015	0.193928214	0.036879701	0.970580925	0.990018752
MED17	934.948476	0.225451662	0.169475906	1.330287394	0.183423599	0.551731439
VSTM5	1.840874561	0.066372044	0.129685891	0.511790788	0.608797438	NA
HEPHL1	2.238549275	-0.181426187	0.167016329	-1.086278141	0.277355955	NA
PANX1	1668.283239	-0.041326942	0.151621828	-0.27256591	0.78518692	0.924961618
GPR83	4.072364039	-0.081729493	0.192955493	-0.423566551	0.671881954	NA
MRE11A	273.0745508	0.039674313	0.177445664	0.223585698	0.823079693	0.93655545
ANKRD49	143.9075571	-0.123101073	0.186020099	-0.661762218	0.508123623	0.799616775
FUT4	147.4541265	-0.412780234	0.222631323	-1.854097747	0.063725177	0.365632836
PIWIL4	23.46944518	-0.219359678	0.256049053	-0.856709586	0.391605404	0.734200866
AMOTL1	2261.782324	0.235962346	0.162863808	1.448832309	0.147384419	0.512419669
CWC15	459.9613032	-0.422800806	0.192784864	-2.193122418	0.02829856	0.251195901
KDM4D	42.45185006	-0.219388533	0.250310661	-0.876464999	0.380777296	0.728290188
SRSF8	211.3515218	-0.626007013	0.1822579	-3.434731835	0.00059314	0.021452439
ENDOD1	1978.985554	0.189577386	0.193121798	0.981646752	0.326273907	0.689926335
LOC101929295	0.651520942	-0.047373285	0.09319967	-0.508298845	0.61124378	NA
SESN3	199.6657388	-0.425887622	0.17724772	-2.402781943	0.016270886	0.185949025
LOC100129203	0.755874842	-0.114430306	0.10009655	-1.143199306	0.25295585	NA
FAM76B	299.1701252	0.10843644	0.176942431	0.612834576	0.539985726	0.8141093
CEP57	505.3911445	-0.189602588	0.189340764	-1.001382819	0.316641767	0.682086392
MTMR2	1939.040034	0.025269158	0.17537296	0.14408811	0.885430894	0.960894959
MAML2	1430.48398	0.051691364	0.142410402	0.362974635	0.716623832	0.897715554
MIR1260B	0.365941802	0.033095761	0.063858289	0.518268841	0.60427071	NA
CCDC82	810.8338095	0.103803955	0.158749327	0.653885953	0.513185285	0.802473768
JRKL	526.7733908	0.014005795	0.145997332	0.095931853	0.923574696	0.974089347
CNTN5	0.28605197	-0.024597818	0.063834524	-0.38533722	0.699987589	NA
ARHGAP42	275.0724602	-0.447932352	0.185859393	-2.410060348	0.015949882	0.183773092
TMEM133	48.58339903	-0.238053067	0.237295529	-1.003192381	0.315768048	0.681391573
PGR	168.2286387	0.273118048	0.183094192	1.491680566	0.135782906	0.496107399
LOC101054525	4.809492288	0.069370709	0.209242364	0.331532813	0.74024206	NA
TRPC6	1.210479336	-0.010712419	0.121388758	-0.088248858	0.929678886	NA
ANGPTL5	0.340773716	0.033095763	0.063858288	0.518268863	0.604270695	NA
CEP126	80.21900892	-0.064317017	0.233756282	-0.275145618	0.783204365	0.924445113
C11orf70	98.14682229	0.224985309	0.229162418	0.98177228	0.326212047	0.689915651
YAP1	4388.591793	0.058160589	0.129038214	0.45072376	0.652188656	0.870961207
BIRC3	239.0176692	-0.459217008	0.192760067	-2.382324389	0.017203735	0.191451388
BIRC2	1373.427599	0.126319296	0.184543016	0.684497838	0.493660854	0.791135936
TMEM123	5473.941104	-0.159304425	0.145645973	-1.093778438	0.274052163	0.646458867
MMP7	5.190240671	-0.17556367	0.213028162	-0.824133618	0.40986364	NA
MMP8	0.586449662	0.021347193	0.080853819	0.26402207	0.791762913	NA
MMP10	84.27609452	-0.391944572	0.225063642	-1.741483288	0.0815989	0.406172563
WTAPP1	1.398157403	-0.18615069	0.124779373	-1.491838641	0.135741451	NA
MMP1	4172.514405	-1.053755884	0.140437759	-7.503365818	6.22E-14	4.98E-11
MMP3	644.281331	-1.125558922	0.193875066	-5.805588851	6.41E-09	1.50E-06
MMP12	34.11580032	-0.127388615	0.256180349	-0.497261463	0.619004684	0.853936187
MMP13	3.574464256	-0.036878232	0.194703602	-0.189407037	0.849773809	NA
DCUN1D5	440.2611894	-0.335803394	0.190920849	-1.758861833	0.078600979	0.39958681
DYNC2H1	747.0977736	0.051955737	0.155252818	0.334652456	0.73788727	0.905988883
PDGFD	18.63169256	-0.058493486	0.255635688	-0.228815805	0.819012082	0.93483527
LOC643733	1.661018135	-0.057195209	0.123575518	-0.462836088	0.643481861	NA
CASP4	2029.111687	0.042150793	0.153154592	0.275217297	0.783149299	0.924445113
CASP5	0.562623916	-0.071530391	0.08054862	-0.888039932	0.374519272	NA
CASP1	442.1254896	-0.353083023	0.180830903	-1.952559091	0.050871863	0.328977511
CARD16	157.572126	-0.521154789	0.194754049	-2.675963818	0.007451469	0.119168041
CASP1P2	0.782735096	0.075276703	0.080470076	0.935462069	0.349550222	NA
MSANTD4	614.6257775	-0.19452069	0.165654035	-1.174258687	0.240291426	0.616318954
KBTBD3	23.19952766	-0.1270527	0.254914312	-0.498413364	0.618192719	0.853829249
AASDHPPT	647.3886401	-0.318035705	0.179799883	-1.768831545	0.076921991	0.395880144
CWF19L2	273.666608	-0.318275084	0.204328101	-1.557666723	0.119312273	0.474103149
ALKBH8	413.3029305	0.012420613	0.152782846	0.081295864	0.935206663	0.978845123
ELMOD1	76.13663122	-0.235638524	0.217563202	-1.083080787	0.278772566	0.649371039
LOC643923	0.587051322	0.057963277	0.071797805	0.807312665	0.419486369	NA
SLC35F2	381.5115036	-0.0418228	0.156221987	-0.267713914	0.788919539	0.92669484
RAB39A	0.377021827	-0.027106988	0.06387584	-0.424369972	0.671296016	NA
CUL5	1036.931577	-0.144851968	0.17093608	-0.847404294	0.396769812	0.737408926
ACAT1	492.6521813	0.045859468	0.14736518	0.311196093	0.755651553	0.914185589
NPAT	449.5215768	-0.343024512	0.202005748	-1.698092826	0.089490243	0.419647524
ATM	2011.494617	-0.270577876	0.157686032	-1.715927992	0.086175223	0.41409027
C11orf65	21.55861603	0.060273861	0.25611352	0.235340412	0.813944532	0.933448447
KDELC2	446.3406382	0.121215323	0.181271693	0.668694161	0.503690593	0.797495444
EXPH5	17.80469731	0.557520629	0.256551826	2.173130624	0.029770487	0.254799086
DDX10	2783.428064	0.182780306	0.216123734	0.845720658	0.397708596	0.738353475
C11orf87	3.110058959	0.265876829	0.174456629	1.524028239	0.127501657	NA
ZC3H12C	1413.449201	-0.015424618	0.150256154	-0.10265548	0.918236409	0.972954005
RDX	1484.355936	-0.28657184	0.160694057	-1.783338141	0.074531276	0.390744417
FDX1	111.5260346	-0.417741862	0.235260627	-1.775655651	0.075789691	0.393282429
ARHGAP20	1411.980962	0.315108778	0.148731664	2.118639504	0.034120945	0.269076547
BTG4	0.684592379	0.056882292	0.084644863	0.672011156	0.501576594	NA
LAYN	279.6170312	-0.130889465	0.179404904	-0.729575739	0.465649557	0.775543499
SIK2	826.4392973	0.347927886	0.163005382	2.134456426	0.032805437	0.26394928
PPP2R1B	1062.843334	-0.19660665	0.138652468	-1.41798161	0.156196134	0.521949088
ALG9	606.8361733	0.173940218	0.149069814	1.166837287	0.243276086	0.619754799
FDXACB1	35.41285569	-0.416547132	0.253305424	-1.644446162	0.100084077	0.44128555
C11orf1	122.7207187	-0.182320085	0.199236341	-0.915094524	0.36014201	0.713086097
CRYAB	60.085363	0.103020491	0.245083269	0.420348935	0.674230566	0.878113347
HSPB2	0.931474543	-0.019194629	0.093515817	-0.205255432	0.837372563	NA
DIXDC1	679.7697019	-0.09435691	0.152361154	-0.619297685	0.53572027	0.812494034
DLAT	883.895955	-0.038107824	0.140561087	-0.271112188	0.786304748	0.925538071
PIH1D2	11.3629462	0.136668557	0.247326741	0.552583018	0.580548973	0.836543736
C11orf57	804.8981236	0.151005895	0.181162525	0.833538255	0.404541232	0.74287958
TIMM8B	155.4618968	-0.454790827	0.22382146	-2.031935757	0.04216016	0.299753471
SDHD	344.7670064	-0.462803503	0.225858016	-2.049090445	0.040453272	0.292774902
IL18	1.108201414	-0.09293292	0.109419165	-0.849329454	0.395697996	NA
TEX12	0.572103941	-0.072585122	0.081000546	-0.896106579	0.370195843	NA
BCO2	38.28127843	-0.465961585	0.252937032	-1.842203896	0.065445331	0.37092509
PTS	210.5454917	0.017204772	0.194511653	0.088451114	0.929518137	0.976743204
LOC283140	7.387441805	-0.314990308	0.237400302	-1.326831959	0.184564276	0.553119182
LOC101928847	4.312284552	-0.20515103	0.211179215	-0.97145465	0.331321926	NA
NCAM1	1125.652551	-0.04824018	0.172976617	-0.278882664	0.780334873	0.923333617
NCAM1-AS1	0.694931475	0.041354012	0.085710904	0.482482513	0.629463218	NA
TTC12	99.87993591	-0.000203572	0.20399833	-0.000997912	0.999203781	0.99971838
ANKK1	0.779088489	0.06764568	0.089126865	0.758981924	0.44786337	NA
DRD2	0.281311958	-0.024597818	0.063834524	-0.38533722	0.699987589	NA
TMPRSS5	1.40616311	0.016296161	0.12804223	0.127271769	0.898725304	NA
ZW10	404.2955656	-0.164736626	0.191625525	-0.85967997	0.389965479	0.734200866
USP28	375.1513695	-0.178314077	0.192110887	-0.928183093	0.353312603	0.707804669
NNMT	2223.184697	-0.507632143	0.149063793	-3.405469111	0.000660505	0.023209833
LOC101928940	0.746996478	-0.039695147	0.086979538	-0.456373391	0.648121497	NA
C11orf71	17.29201276	-0.178896679	0.254657967	-0.70249787	0.48236873	0.786255826
RBM7	1127.147287	0.031401262	0.194196724	0.161698208	0.871543516	0.956124578
REXO2	1332.210868	-0.112067347	0.139225833	-0.804932133	0.420858844	0.750886831
NXPE2	1.77928092	0.015269018	0.145110971	0.105223046	0.916198824	NA
CADM1	11.44187921	-0.116242962	0.248000767	-0.468720173	0.639269666	0.864129504
BUD13	327.255626	0.25076119	0.171286841	1.463983972	0.143198328	0.507748374
ZPR1	2022.887841	0.357111224	0.202353726	1.764786992	0.077599572	0.397467637
APOA1	43.39977144	0.132794852	0.243992278	0.544258421	0.586263655	0.839220994
SIK3	1137.555357	0.491326372	0.205199662	2.394381969	0.016648401	0.18851091
PAFAH1B2	4228.843277	0.309588779	0.13457364	2.300515749	0.021419018	0.214647919
SIDT2	375.9882728	-0.115068333	0.18267075	-0.629922046	0.528745588	0.809736778
LOC100652768	7.924458301	-0.57048048	0.233923492	-2.43874814	0.014738236	0.176653698
TAGLN	7606.109553	-0.005767763	0.175760193	-0.032816092	0.973821245	0.991100907
PCSK7	636.3825553	-0.101044752	0.162741277	-0.620891974	0.534670703	0.812197204
RNF214	501.2314852	0.151140898	0.180250576	0.838504383	0.401747487	0.741193362
BACE1	991.4250248	-0.039807201	0.135336899	-0.29413413	0.768655411	0.917568903
BACE1-AS	6.261957658	-0.033653558	0.204120998	-0.164870633	0.869045807	NA
CEP164	862.5226574	0.100067023	0.161057101	0.621313943	0.534393081	0.812158691
FXYD6	0.463611689	0.035480459	0.082435189	0.430404296	0.666901571	NA
IL10RA	2.064056912	0.076530817	0.158471225	0.482931945	0.629144059	NA
MPZL3	105.5027349	0.206041363	0.210942464	0.976765696	0.328685163	0.692132166
MPZL2	1.647161261	-0.090519727	0.147916281	-0.611965944	0.54056029	NA
UBE4A	2062.882687	0.030254995	0.146992895	0.205826242	0.836926642	0.942843047
ATP5L	1665.560807	0.119719066	0.212167783	0.564266	0.572573117	0.832594291
KMT2A	2936.134256	0.206637403	0.152113765	1.358439866	0.174324151	0.542851874
LOC101929089	1.416475983	0.158750519	0.123556005	1.284846651	0.198845877	NA
TTC36	1.292133993	0.084745119	0.126862955	0.668005245	0.504130244	NA
TMEM25	75.70092899	0.256980413	0.227476526	1.129700797	0.258602321	0.630013072
IFT46	469.7738521	-0.060729386	0.146271698	-0.415182066	0.678008627	0.879398094
ARCN1	6963.247996	-0.029490329	0.127050928	-0.232114234	0.81644929	0.934115253
PHLDB1	3300.904965	0.204715802	0.150012352	1.364659644	0.172360049	0.540175651
DDX6	4537.011039	0.091978779	0.131904621	0.697312783	0.48560707	0.78734886
BCL9L	1246.829895	-0.109482594	0.17446828	-0.627521484	0.530317458	0.810465876
UPK2	4.253079555	0.046991116	0.195996849	0.239754448	0.810520622	NA
CCDC84	33.40058293	0.078157032	0.248983706	0.313904205	0.753593797	0.912903699
RPS25	20669.72307	0.183423562	0.24113563	0.760665533	0.446856867	0.76456024
TRAPPC4	327.48269	-0.43654455	0.196993216	-2.216038498	0.026688866	0.243421787
SLC37A4	86.84856543	-0.123569006	0.219910293	-0.561906421	0.574179779	0.833682555
HYOU1	3292.502359	0.005159152	0.162397847	0.031768597	0.97465659	0.991311185
VPS11	1139.424716	0.255457523	0.173153112	1.475327351	0.140124557	0.50265203
HMBS	48.87703395	-0.115961592	0.242793591	-0.477613891	0.632925042	0.861576341
H2AFX	146.7813614	-0.098136017	0.21224291	-0.462375948	0.643811744	0.867422774
DPAGT1	556.2563216	-0.106150542	0.155042279	-0.684655458	0.493561362	0.791135936
C2CD2L	246.7195912	0.382988381	0.198355992	1.930813267	0.053506149	0.335986187
HINFP	171.7293033	0.048696956	0.186936985	0.260499313	0.794478645	0.928275581
ABCG4	0.75830769	-0.054633301	0.098906338	-0.552374119	0.580692059	NA
NLRX1	160.111464	-0.483951109	0.196224991	-2.46630721	0.013651419	0.168157295
CCDC153	2.268919766	0.036831459	0.158739279	0.232024859	0.816518706	NA
CBL	1292.668373	0.156662043	0.151803965	1.032002311	0.302071035	0.669033225
MCAM	73.67727885	-0.062875515	0.239614282	-0.262403036	0.793010732	0.927644314
RNF26	352.822485	0.121468022	0.203119948	0.598011288	0.549832401	0.821036245
USP2	5.791161505	-0.024388078	0.207965871	-0.117269617	0.906646401	NA
USP2-AS1	0.379454675	0.003695061	0.070072212	0.052732186	0.957945294	NA
THY1	9065.509043	0.128466792	0.155912357	0.823967994	0.409957744	0.743562564
PVRL1	127.6484184	0.448053265	0.209501391	2.138664872	0.032462819	0.263451319
LOC102724301	0.280511958	0.005381267	0.063827471	0.084309583	0.932810294	NA
TRIM29	1.793061642	-0.259835822	0.144478255	-1.798442417	0.072106926	NA
OAF	1886.769161	0.224279238	0.159856303	1.403005284	0.160615263	0.526396623
POU2F3	3.171052108	0.029544314	0.166412576	0.177536545	0.859086963	NA
TMEM136	204.8938538	0.126703808	0.179387129	0.706314933	0.479992309	0.783697372
ARHGEF12	4959.626143	-0.021888051	0.131712843	-0.166180079	0.868015236	0.955568623
GRIK4	0.379454675	0.003695061	0.070072212	0.052732186	0.957945294	NA
TBCEL	590.5686359	0.088208801	0.149673496	0.589341487	0.55563222	0.823070265
TECTA	13.70560321	0.024898837	0.250179502	0.099523889	0.920722321	0.973718316
SC5D	843.7884979	0.053214022	0.145608734	0.365458996	0.714768809	0.897188577
SORL1	11.05946638	0.029339803	0.250895958	0.116940117	0.906907508	0.969626175
MIR100HG	3937.199831	0.105190536	0.144994159	0.725481196	0.468156877	0.777525093
MIR125B1	2.002317342	-0.193217569	0.138631423	-1.393750172	0.16339306	NA
BLID	17.8321428	0.337685903	0.256898053	1.314474355	0.188686623	0.557693846
MIRLET7A2	2.705043315	-0.019619573	0.153338024	-0.12794982	0.898188684	NA
MIR100	0.456438828	-0.014288828	0.082231206	-0.173764055	0.862050895	NA
UBASH3B	947.0470139	0.065500538	0.141368133	0.463333116	0.643125612	0.866871364
C11orf63	113.7170334	0.169653819	0.197254336	0.860076501	0.389746874	0.734196943
HSPA8	67376.00238	0.263166499	0.18971435	1.387172342	0.165389217	0.531915263
SNORD14E	2.806187694	-0.087603396	0.184024189	-0.476042831	0.634043864	NA
SNORD14D	4.232288299	0.051085465	0.206269147	0.247664111	0.804394302	NA
SNORD14C	1.223624883	-0.118269965	0.118608573	-0.997145164	0.318694053	NA
CLMP	7931.871869	0.470728033	0.173697858	2.710039369	0.006727522	0.112947623
GRAMD1B	110.7053761	0.907953466	0.215594471	4.211394949	2.54E-05	0.001807019
SCN3B	5.197622327	-0.288011247	0.195800474	-1.470942544	0.141306656	NA
ZNF202	112.1344645	0.071277279	0.208508295	0.341843856	0.732468403	0.904483533
OR10G7	0.587051322	0.057963277	0.071797805	0.807312665	0.419486369	NA
VWA5A	61.22032593	-0.297202675	0.234182786	-1.269105557	0.204403419	0.576389694
OR8D1	0.377021827	-0.027106988	0.06387584	-0.424369972	0.671296016	NA
TBRG1	518.8659136	0.010350221	0.147188865	0.070319322	0.943939504	0.981341532
SIAE	415.2511855	-0.053270768	0.157007759	-0.339287485	0.73439317	0.904590461
SPA17	244.1350993	0.236604409	0.20673788	1.144465681	0.252430563	0.626977083
NRGN	27.40186551	0.16383164	0.255392154	0.641490497	0.521204053	0.804714892
VSIG2	2.209946855	0.047070833	0.164134051	0.286782862	0.774278586	NA
ESAM	24.82128508	-0.938222321	0.256906982	-3.651992297	0.000260214	0.011874651
LOC101929340	0.933074543	-0.107306638	0.096769472	-1.108889356	0.267477916	NA
MSANTD2	322.6976632	0.206057114	0.203707642	1.011533546	0.311761134	0.677691761
LOC100507283	11.17870105	0.054216869	0.251823757	0.215296878	0.829535864	0.93981492
ROBO3	101.4148578	0.210077096	0.208325541	1.008407781	0.313258739	0.678777182
ROBO4	7.672620869	-0.155855001	0.230008436	-0.677605589	0.498021802	0.793517141
CCDC15	91.90321554	0.032777812	0.210225834	0.155917146	0.87609833	0.957804898
SLC37A2	67.77584813	-0.267795611	0.220191303	-1.216195224	0.223910563	0.5989897
TMEM218	176.003305	0.093316534	0.213070263	0.43796132	0.661414323	0.874386782
PKNOX2	2.516360536	0.008929275	0.164269455	0.05435749	0.956650347	NA
FEZ1	328.6104322	0.333881113	0.155862212	2.142155625	0.032180961	0.262682406
LOC403312	1.953322861	0.045184776	0.128320102	0.352125469	0.724744169	NA
EI24	1409.816289	-0.126163855	0.133824079	-0.942758997	0.345804189	0.704297014
STT3A	7131.684748	0.13673942	0.190104147	0.719286885	0.471964175	0.77877238
CHEK1	422.6656574	-0.396927245	0.175898174	-2.256574002	0.024034706	0.229621495
PATE2	0.481735744	-0.014767322	0.083554593	-0.176738609	0.859713713	NA
HYLS1	108.9186011	0.046131591	0.195782112	0.235627198	0.813721966	0.933448447
PUS3	228.9376213	-0.110824759	0.195056607	-0.568167161	0.569921468	0.830985759
CDON	33.9307334	-0.161374991	0.255880853	-0.630664584	0.528259861	0.809534127
RPUSD4	185.7808759	0.008008212	0.172573451	0.046404658	0.962987724	0.987458155
FAM118B	354.8925304	-0.1876752	0.16360645	-1.147113698	0.251334633	0.626373598
SRPR	2530.067783	-0.019216806	0.130551696	-0.147196907	0.882976602	0.960158443
FOXRED1	107.3979364	-0.278067095	0.202237096	-1.374955934	0.169145107	0.536183298
TIRAP	103.2558194	-0.131544001	0.214300076	-0.613830862	0.539327101	0.81387159
DCPS	198.5142215	0.171411326	0.180403366	0.95015592	0.342033033	0.7019279
ST3GAL4-AS1	13.53995193	-0.078669294	0.24607362	-0.3196982	0.749197124	0.911656569
ST3GAL4	77.61244666	0.07540029	0.227546719	0.3313618	0.740371216	0.907463557
KIRREL3	91.00701494	0.298451441	0.211566763	1.410672627	0.158341166	0.525050901
LOC101929427	0.742490799	-0.057951932	0.098026294	-0.59118763	0.55439471	NA
ETS1	1806.74247	-0.208323786	0.141933969	-1.467751424	0.142171757	0.505594592
FLI1	902.3495406	-0.022143791	0.194758158	-0.113698914	0.909476474	0.97049361
SENCR	37.91381338	-0.205919922	0.254625395	-0.808717145	0.418677864	0.749972755
KCNJ5	4.810181207	-0.124932761	0.204006751	-0.612395233	0.540276295	NA
C11orf45	16.59001051	0.402307105	0.256800564	1.566613013	0.117205174	0.469743592
ARHGAP32	384.6345403	0.297728385	0.187831302	1.585083965	0.112947258	0.463215303
TMEM45B	0.572103941	-0.072585122	0.081000546	-0.896106579	0.370195843	NA
NFRKB	444.7313889	0.433069247	0.154132137	2.809727137	0.004958352	0.093133461
PRDM10	560.9621668	0.338363345	0.180818137	1.871290956	0.061304763	0.358809207
LINC00167	2.606252755	-0.011308962	0.178143679	-0.063482253	0.94938249	NA
APLP2	12925.85955	0.032829411	0.159023322	0.206444003	0.836444102	0.942843047
ST14	2.007695028	-0.060340035	0.129954929	-0.464315095	0.642422011	NA
ZBTB44	602.2219883	0.053652012	0.148711398	0.360779423	0.718264346	0.898491967
ADAMTS8	0.754043655	-0.069377412	0.078517289	-0.883594078	0.376915377	NA
ADAMTS15	1.910290093	-0.101482084	0.146808027	-0.691257052	0.489404016	NA
C11orf44	0.463482859	0.02890858	0.0743798	0.388661699	0.697526419	NA
LOC100507431	0.481735744	-0.014767322	0.083554593	-0.176738609	0.859713713	NA
LOC103611081	83.35910207	0.32709539	0.231842435	1.410852111	0.158288225	0.525050901
SNX19	2528.822511	-0.031499999	0.129317861	-0.243585832	0.807551602	0.932090837
NTM	972.882317	0.367941982	0.16979472	2.166981293	0.030236281	0.255946443
NTM-IT	0.29262317	-0.031470304	0.063943433	-0.492158506	0.622607295	NA
OPCML	34.56632298	-0.01521651	0.252624224	-0.060233772	0.951969449	0.984473957
MIR4697HG	0.902528122	0.112945162	0.097318427	1.160573248	0.24581549	NA
IGSF9B	5.969968996	0.193268941	0.2136358	0.904665514	0.365642616	NA
LOC100128239	1.35166526	0.061247175	0.128287172	0.477422441	0.633061337	NA
JAM3	1514.708047	-0.070570037	0.129974305	-0.542953755	0.587161643	0.839500568
NCAPD3	692.2871839	0.191760586	0.187351641	1.023532992	0.306055909	0.671804434
VPS26B	572.1233783	-0.029123911	0.149596477	-0.194683134	0.845641017	0.946725297
THYN1	771.9385274	0.147157201	0.202390226	0.727096381	0.467166915	0.776819705
ACAD8	139.5959282	-0.096642849	0.188698389	-0.512155135	0.60854244	0.849335222
GLB1L2	3.268966536	-0.211556069	0.192293567	-1.100172369	0.271257027	NA
LOC100288778	349.400205	0.284368278	0.234394141	1.213205569	0.225051235	0.599387338
IQSEC3	110.187638	0.105667832	0.236566696	0.446672477	0.655111557	0.871726087
SLC6A12	0.379454675	0.003695061	0.070072212	0.052732186	0.957945294	NA
SLC6A13	2.40842664	0.094138463	0.151677378	0.620649328	0.534830376	NA
KDM5A	2880.205044	0.007686087	0.145978331	0.052652248	0.958008987	0.986356535
CCDC77	223.265084	-0.149568308	0.186771169	-0.800810473	0.423241375	0.751829286
B4GALNT3	1.71936874	0.243472521	0.147075413	1.655426395	0.097838036	NA
NINJ2	1.186782421	-0.102261155	0.112307631	-0.910545025	0.362535148	NA
LOC100049716	23.96903342	-0.412058856	0.255653234	-1.611788162	0.107008045	0.452426619
WNK1	5201.697556	0.248771293	0.174609231	1.424731618	0.154234796	0.519110975
RAD52	98.17137647	0.162247161	0.207265723	0.782797845	0.433745833	0.75696019
ERC1	1653.653212	0.258625487	0.16236306	1.592883798	0.111186262	0.459765671
LINC00942	3.864929069	0.025829424	0.187747789	0.137575118	0.890576222	NA
FBXL14	103.9239476	0.082332152	0.206505419	0.398692451	0.690119831	0.885622306
WNT5B	206.9331995	-0.386341538	0.23428943	-1.648992612	0.099149148	0.439768189
ADIPOR2	393.1079988	-0.481488725	0.218623232	-2.202367608	0.027639352	0.248158324
CACNA2D4	2.200109959	-0.144785332	0.151637594	-0.954811585	0.339672988	NA
DCP1B	503.0196927	0.028503823	0.180549722	0.157872429	0.874557324	0.956960496
CACNA1C	180.6127776	-0.196455227	0.191355963	-1.026648052	0.304586219	0.670580748
CACNA1C-IT3	2.852936579	0.010278881	0.183068572	0.056147709	0.955224137	NA
CACNA1C-AS2	0.377021827	-0.027106988	0.06387584	-0.424369972	0.671296016	NA
LOC283440	0.358897772	0.003534625	0.068724835	0.051431553	0.958981642	NA
FKBP4	1912.078702	0.260241361	0.146530115	1.776026452	0.075728557	0.39321598
ITFG2	198.5943387	0.045202608	0.202601794	0.223110602	0.823449427	0.936764996
NRIP2	0.456438828	-0.014288828	0.082231206	-0.173764055	0.862050895	NA
LOC100507424	7.645059674	0.318954203	0.232693683	1.370704177	0.170467192	0.538236208
FOXM1	226.2909009	0.150994245	0.188536154	0.800876871	0.423202931	0.751829286
RHNO1	499.8441734	-0.052565652	0.18759782	-0.28020396	0.779321029	0.92289723
TULP3	1626.137303	0.580080862	0.218299267	2.657273526	0.00787755	0.123176096
TEAD4	52.02056746	0.021234636	0.24344838	0.087224388	0.930493154	0.976899282
TSPAN9	903.299087	0.11414409	0.142581522	0.800553177	0.423390367	0.751829286
CRACR2A	41.89090059	-0.137858818	0.245102126	-0.5624546	0.573806328	0.833496288
PARP11	55.6195539	-0.008197462	0.240380547	-0.034102019	0.972795799	0.991032869
CCND2-AS1	1.414208627	-0.202671812	0.12971347	-1.562457714	0.1181802	NA
CCND2	1950.319865	-0.107189896	0.127103177	-0.843329794	0.399044024	0.739621056
TIGAR	897.4700153	-0.055842804	0.145995194	-0.382497552	0.702092344	0.891397049
C12orf4	619.9539184	-0.119086358	0.152201423	-0.78242605	0.43396423	0.757085255
RAD51AP1	90.99125894	-0.366792463	0.244428301	-1.500613725	0.133455499	0.493242087
DYRK4	295.7969881	0.216414836	0.198661818	1.089363012	0.275993836	0.647888162
AKAP3	42.32572832	0.395763334	0.236551302	1.673054978	0.094316474	0.430117278
NDUFA9	668.6510838	-0.105758235	0.15627255	-0.676755035	0.498561392	0.793916722
NTF3	0.754043655	-0.069377412	0.078517289	-0.883594078	0.376915377	NA
ANO2	0.367541802	-0.027106986	0.06387584	-0.424369942	0.671296039	NA
VWF	3.321003332	0.012822058	0.169006402	0.07586729	0.939524681	NA
CD9	4098.420495	0.225850286	0.256460193	0.880644605	0.378510208	0.726193036
PLEKHG6	0.281311958	-0.024597818	0.063834524	-0.38533722	0.699987589	NA
TNFRSF1A	3061.029801	-0.02697368	0.135407562	-0.199203643	0.84210345	0.945177023
SCNN1A	0.864518333	0.106116994	0.094538346	1.122475675	0.261660244	NA
LTBR	2007.530012	-0.014278156	0.15968565	-0.089414147	0.928752781	0.976504489
CD27-AS1	100.4347809	0.217224189	0.212124596	1.024040558	0.305816119	0.671804434
CD27	3.104942099	0.026788721	0.187063246	0.14320676	0.886126891	NA
TAPBPL	445.1345662	0.232019345	0.197687114	1.173669543	0.240527414	0.616691611
VAMP1	67.90522048	0.631061504	0.218083455	2.893669786	0.003807684	0.079540231
MRPL51	1152.958801	0.104283824	0.189789689	0.549470441	0.582682644	0.837533166
NCAPD2	525.763005	-0.081284612	0.161164209	-0.504358956	0.614009155	0.851185233
SCARNA10	154.3061482	-0.564813162	0.250384297	-2.255785084	0.024084094	0.229621495
GAPDH	60928.16597	-0.016696152	0.144169949	-0.115808825	0.907804056	0.969671812
IFFO1	178.9776997	-0.124772529	0.178557095	-0.698782255	0.48468812	0.786986202
NOP2	983.8710999	0.059052503	0.143761768	0.410766396	0.681243836	0.881133244
CHD4	5655.284723	0.070651741	0.138654438	0.509552685	0.610364879	0.849691775
LPAR5	1.575207628	0.143981894	0.135479513	1.062757685	0.287891853	NA
ACRBP	2.430729205	0.195885083	0.168805586	1.16041825	0.24587856	NA
ING4	157.5196655	-0.481240033	0.206096393	-2.335024044	0.019542165	0.204741062
ZNF384	648.1856831	0.177188455	0.175773441	1.008050214	0.313430356	0.678932688
PIANP	2.707535484	0.136123247	0.175764628	0.774463264	0.438656884	NA
COPS7A	1015.842501	-0.02209632	0.137068479	-0.161206428	0.871930818	0.956318025
MLF2	1136.651689	-1.242428243	0.147197744	-8.440538623	3.16E-17	4.30E-14
PTMS	1038.236194	0.154875162	0.199000634	0.778264665	0.436413002	0.758535341
LAG3	270.4749262	0.770902479	0.237626238	3.244180804	0.00117789	0.035995775
GPR162	5.388732427	0.334146457	0.217926579	1.533298316	0.125202369	NA
P3H3	497.1116652	-0.169952384	0.182323855	-0.932145625	0.351261272	0.706732066
GNB3	10.60723451	0.158659945	0.244660111	0.648491267	0.516667257	0.803175784
CDCA3	25.10643676	-0.193091852	0.255167877	-0.756724766	0.449214774	0.765330959
USP5	1139.578142	-0.160667908	0.146831011	-1.09423688	0.2738511	0.646320916
TPI1	6208.156322	-0.240620223	0.195120682	-1.233186665	0.21750613	0.591325459
SPSB2	10.35253301	-0.370138343	0.2498805	-1.481261415	0.138536926	0.500733896
RPL13P5	8.60073292	-0.279745892	0.240386716	-1.163732742	0.244532336	0.621362525
DSTNP2	42.46510757	0.022369528	0.254094695	0.088036186	0.929847916	0.976899282
LRRC23	85.55148321	0.223679954	0.232293993	0.962917516	0.335588919	0.697702752
ENO2	831.0904854	0.485255932	0.181260344	2.677121316	0.007425774	0.119077148
ATN1	504.6175623	0.286917976	0.196539644	1.459847849	0.144331895	0.508986321
C12orf57	241.4282812	-0.046225434	0.199548428	-0.231650204	0.816809711	0.934289388
PTPN6	1.686549385	-0.061969243	0.125061443	-0.495510377	0.620239899	NA
PHB2	2445.324281	0.160798607	0.187116975	0.859348048	0.390148523	0.734200866
SCARNA12	66.12594341	-0.735307438	0.256859898	-2.862679004	NA	NA
EMG1	464.1525109	-0.12252412	0.155932845	-0.785749278	0.432014387	0.756259535
LPCAT3	237.6508646	-0.349920801	0.171801193	-2.036777482	0.041672346	0.298472296
C1S	7430.148038	-0.07906551	0.12189953	-0.6486121	0.516589132	0.803175784
C1R	7016.494235	0.256009413	0.124641944	2.053958763	0.039979683	0.290739952
C1RL	791.8730237	-0.050906055	0.158646225	-0.320877819	0.748302984	0.911027261
C1RL-AS1	91.64224946	0.094618382	0.210712254	0.44904072	0.653402282	0.871309829
RBP5	0.371481815	0.003633159	0.069557054	0.052232784	0.958343211	NA
CLSTN3	550.4219391	0.41501096	0.166709293	2.489429062	0.012794845	0.162123235
PEX5	202.6827996	-0.149697371	0.196547562	-0.761634331	0.446278279	0.764488951
CD163L1	18.73805358	-0.31995301	0.255661608	-1.251470695	0.210762799	0.584096862
CD163	0.755874842	-0.114430306	0.10009655	-1.143199306	0.25295585	NA
NANOG	0.739823617	-0.086861754	0.087628237	-0.991253009	0.321562052	NA
SLC2A14	20.23279811	-0.300591989	0.25690692	-1.170042403	0.241983905	0.618327532
SLC2A3	2913.076477	0.019152277	0.138171724	0.138612134	0.889756655	0.963283238
FOXJ2	485.8556554	0.140351596	0.146435018	0.958456511	0.337832611	0.699522167
C3AR1	53.85243999	-0.380205418	0.246700472	-1.541162101	0.123277339	0.479945185
NECAP1	1226.683095	0.178551923	0.167585231	1.065439488	0.286677095	0.657111467
CLEC4A	2.350908883	-0.020710042	0.172470335	-0.120078867	0.904420673	NA
FAM66C	13.14814396	0.225471275	0.242531747	0.92965675	0.352548835	0.707438631
FAM90A1	1.396117419	0.065930707	0.138072884	0.47750655	0.633001458	NA
FAM86FP	23.66342988	-0.003211159	0.255338844	-0.01257607	0.989966012	0.997225763
LOC101927905	3.983922763	-0.299715767	0.198799862	-1.507625629	0.13165037	NA
LINC00937	2.459063527	0.123205139	0.169430691	0.727171319	0.467121014	NA
MFAP5	833.0491972	0.033783723	0.178024582	0.18976999	0.849489373	0.948377451
RIMKLB	348.8018356	-0.014956163	0.161762094	-0.092457771	0.926334341	0.975609519
PHC1	203.001607	0.229450535	0.217754835	1.053710402	0.292015525	0.661458393
M6PR	1825.464689	-0.339447022	0.129783127	-2.615494249	0.008909842	0.131272962
KLRG1	5.65436743	-0.186164837	0.211344458	-0.880859798	0.378393709	NA
A2M-AS1	1.688275069	-0.068160985	0.135064267	-0.504655944	0.61380051	NA
A2M	106.4968638	-0.151396194	0.218846937	-0.691790325	0.489069013	0.789042432
LINC00987	1.020335575	-0.099709294	0.116982968	-0.852340259	0.394025267	NA
LOC642846	22.34388275	0.154772115	0.256652431	0.603041688	0.546480956	0.819399566
DDX12P	16.37773674	0.054768952	0.255609207	0.214268307	0.830337832	0.94019685
LOC374443	84.41677873	-0.318326019	0.211730442	-1.503449458	0.132723181	0.491933098
CLEC2D	267.9996637	0.040002008	0.229225698	0.174509263	0.861465251	0.952331025
CD69	29.19391917	0.187984133	0.254126547	0.739726469	0.459465984	0.771297113
KLRF1	0.195082113	-0.023019791	0.063807593	-0.36076884	0.718272259	NA
CLEC2B	1518.391135	0.152507925	0.193145968	0.789599323	0.429761804	0.754788941
CLEC1B	0.488908605	0.029802144	0.075524385	0.394602931	0.69313595	NA
CLEC12B	0.267927915	0.005381267	0.063827471	0.084309583	0.932810294	NA
CLEC7A	0.937572912	-0.084538127	0.107579759	-0.785818149	0.431974033	NA
OLR1	235.5880313	-0.614152099	0.198486102	-3.094181874	0.001973565	0.051275645
TMEM52B	9.177509095	-0.409117917	0.239905554	-1.705329076	0.088133068	0.418186178
GABARAPL1	1106.719168	-0.102971593	0.155558366	-0.661948281	0.508004368	0.799616775
KLRD1	2.976736898	-0.257212001	0.177537315	-1.448777128	0.147399833	NA
LOC101928100	16.17361042	-0.053835322	0.255475822	-0.2107257	0.833101319	0.94132146
KLRAP1	6.234649195	-0.039854638	0.222523154	-0.179103331	0.857856566	NA
MAGOHB	282.3258477	-0.282951886	0.167214355	-1.692150686	0.090617246	0.421271926
STYK1	4.863424472	0.069784338	0.213466198	0.326910485	0.743735591	NA
YBX3	2065.001675	0.003233315	0.19766549	0.01635751	0.986949177	0.995737924
PRH1-PRR4	1.903976285	-0.134348183	0.133634343	-1.005341739	0.314732323	NA
PRH1	1.269339434	0.022163569	0.127462684	0.173882808	0.861957564	NA
TAS2R13	1.598974053	0.141992994	0.139033374	1.021287118	0.307118428	NA
PRH2	0.195082113	-0.023019791	0.063807593	-0.36076884	0.718272259	NA
TAS2R14	4.585484381	-0.083561422	0.201458787	-0.414781719	0.678301703	NA
TAS2R50	1.051532521	-0.038133446	0.11051075	-0.345065489	0.730045138	NA
TAS2R20	6.40869195	0.106349359	0.224088195	0.474587065	0.635081328	NA
TAS2R19	3.017086699	-0.102433184	0.178920649	-0.572506216	0.566979076	NA
TAS2R31	2.90769209	-0.031872752	0.171410117	-0.185944405	0.852488359	NA
TAS2R46	0.830224661	0.036466532	0.099560226	0.366276112	0.714159053	NA
TAS2R43	0.805856575	-0.01533634	0.099355437	-0.154358342	0.877327198	NA
TAS2R30	3.880666013	0.299866963	0.201405928	1.488868603	0.136521973	NA
SMIM10L1	357.7806861	-0.460146107	0.200842945	-2.291074284	0.021959118	0.217972293
PRB1	0.565532741	-0.053349196	0.070330625	-0.758548583	0.44812264	NA
LINC01252	11.33495736	0.032930231	0.247347646	0.133133391	0.894087888	0.964703195
ETV6	1063.87973	0.095682279	0.185738447	0.515145252	0.606451523	0.848557903
LRP6	1422.861485	0.303458102	0.158487447	1.914713794	0.055529013	0.343089075
MANSC1	229.5889707	0.308986326	0.211598986	1.46024483	0.144222799	0.508986321
LOH12CR2	6.326191111	0.173223771	0.223036801	0.776660043	0.437359367	NA
LOH12CR1	62.37201991	0.135535559	0.228452751	0.593276109	0.552996385	0.822109025
DUSP16	373.7375601	0.037159293	0.162247975	0.229027776	0.818847327	0.93483527
CREBL2	544.1203549	-0.10722772	0.14823275	-0.723374018	0.469450129	0.778034688
GPR19	4.349097662	0.062579315	0.201800803	0.31010439	0.756481574	NA
CDKN1B	258.0037218	-0.247994578	0.204083658	-1.215161374	0.224304549	0.5989897
APOLD1	76.08382228	-0.274091765	0.234944663	-1.166622648	0.243362793	0.619754799
DDX47	977.0874407	-0.145060203	0.175367609	-0.827177857	0.40813626	0.743150498
RPL13AP20	39.08772609	-0.4823341	0.249636623	-1.932144786	0.053341638	0.33598561
GPRC5A	3891.884208	0.167231657	0.174250541	0.959719583	0.337196365	0.699100346
MIR614	13.91809422	-0.337268662	0.237862784	-1.417912699	0.156216254	0.521949088
HEBP1	259.728679	0.22687507	0.218739731	1.037191868	0.299646447	0.667584432
LOC100506314	12.57358138	0.091424912	0.249487895	0.366450292	0.714029098	0.897037923
HTR7P1	135.2697808	-0.313260107	0.211795253	-1.479070485	0.139121478	0.50177107
KIAA1467	196.6265878	-0.057104641	0.188694735	-0.302629754	0.762172036	0.915778187
GSG1	4.020090908	-0.168845575	0.205799656	-0.820436621	0.411967246	NA
EMP1	1318.515387	-0.26684541	0.194298601	-1.373377933	0.169634886	0.53710473
ATF7IP	2343.641791	0.332011809	0.138051061	2.404992808	0.016172784	0.18544156
PLBD1	15.08024697	0.105170791	0.255325492	0.411908698	0.680406345	0.880732616
HIST4H4	53.03863485	-0.708199037	0.253612187	-2.792448759	NA	NA
H2AFJ	234.5304211	-0.550032586	0.211467436	-2.601027363	0.009294504	0.135182845
WBP11	1681.833767	0.164958757	0.159172629	1.036351278	0.300038292	0.667584432
C12orf60	9.988420626	-0.167800943	0.226396449	-0.741181869	0.458583175	0.770864558
SMCO3	14.41662188	0.109283866	0.254737167	0.429006366	0.667918592	0.87619971
MGP	406.1424745	-0.172815431	0.174836998	-0.988437416	0.322938471	0.686688251
ARHGDIB	141.7355734	-0.272094043	0.206579993	-1.317136473	0.187792883	0.557206808
RERG	1.18518242	-0.013326654	0.120894095	-0.110234122	0.912223701	NA
PTPRO	2.690082599	0.146054459	0.181531908	0.804566317	0.421069986	NA
EPS8	1459.901881	-0.117975508	0.143183945	-0.823943685	0.409971557	0.743562564
STRAP	5795.403798	0.179508595	0.256842668	0.698904884	0.484611475	0.786986202
DERA	318.2411165	0.085545356	0.156459785	0.546756192	0.584546244	0.838560939
MGST1	3172.187259	-0.112717132	0.150494006	-0.74898087	0.453868735	0.76705765
LMO3	3.671377197	-0.004682146	0.197338335	-0.02372649	0.981070776	NA
RERGL	2.568173456	0.10278968	0.176543873	0.582233064	0.560409705	NA
PLEKHA5	993.7790233	0.14337871	0.150231283	0.954386506	0.339888034	0.700915382
AEBP2	401.6904594	0.430833355	0.166294784	2.590780929	0.009575843	0.138093199
PDE3A	5.421989983	-0.19017871	0.223511847	-0.850866355	0.394843596	NA
SLCO1A2	1.233901761	-0.075027398	0.125726765	-0.596749609	0.550674566	NA
IAPP	1.685875068	0.075041587	0.138134886	0.543248624	0.586958632	NA
PYROXD1	378.8614139	-0.130677364	0.200636129	-0.65131522	0.514843026	0.802539008
RECQL	1932.527718	0.042377167	0.161086917	0.263070199	0.792496473	0.927522782
GOLT1B	1054.136104	-0.531084544	0.209163588	-2.539086984	0.011114219	0.150840578
SPX	2.372672255	-0.005356187	0.151015888	-0.035467706	0.971706797	NA
LDHB	2596.935993	-0.316423105	0.192772866	-1.641429688	0.100708251	0.442212306
KCNJ8	99.42803328	0.072425176	0.211749356	0.34203257	0.732326381	0.904483533
ABCC9	536.4405163	-0.323466567	0.159417684	-2.029050717	0.042453125	0.301158083
CMAS	542.1298758	-0.260255758	0.172327799	-1.510236651	0.13098305	0.489485709
ST8SIA1	2.016339058	-0.122755714	0.146613201	-0.837275997	0.402437448	NA
C2CD5	376.521429	0.04629254	0.172269795	0.268721165	0.788144263	0.926278959
ETNK1	639.0386914	-0.515816038	0.210482012	-2.450641897	0.014260174	0.172530348
SOX5	260.9265785	-0.18839648	0.174521828	-1.079500954	0.280364469	0.650505336
BCAT1	3742.41641	-0.168371528	0.134828273	-1.24878502	0.211743714	0.585264791
LRMP	0.377021827	-0.027106988	0.06387584	-0.424369972	0.671296016	NA
CASC1	0.841535873	0.025912176	0.091903569	0.281949612	0.777982147	NA
LYRM5	420.49112	0.13331248	0.207509386	0.642440724	0.520587065	0.804546077
KRAS	709.8653213	0.018307551	0.147840295	0.123833298	0.901447267	0.967696667
LMNTD1	12.37356873	0.268984657	0.250552292	1.073566939	0.283016822	0.653384654
RASSF8-AS1	97.44770499	0.195731426	0.235075557	0.832631979	0.405052318	0.742992669
RASSF8	3095.884529	0.050448196	0.159872832	0.315552027	0.752342555	0.91251395
BHLHE41	531.6878872	0.801306521	0.169667202	4.722813308	2.33E-06	0.000268067
SSPN	271.4457136	-0.106086419	0.196050734	-0.541117172	0.588426823	0.839661577
ITPR2	829.1719889	-0.189907848	0.177233273	-1.071513517	0.283938596	0.653830038
ASUN	634.8262586	-0.126746176	0.164863074	-0.76879663	0.44201405	0.762037153
FGFR1OP2	515.5583766	0.169958377	0.150430653	1.129812133	0.258555395	0.630011613
TM7SF3	1402.886515	-0.154171743	0.141017967	-1.093277308	0.274272063	0.646661772
MED21	519.0228277	-0.271933562	0.179393586	-1.515848855	0.129557575	0.487507877
STK38L	979.9575812	-0.28711867	0.143673697	-1.998408029	0.045672442	0.31164051
ARNTL2	1467.308964	0.207681143	0.155030057	1.339618565	0.180369385	0.550059824
SMCO2	4.382323884	-0.049797183	0.190610939	-0.261250394	0.793899418	NA
PPFIBP1	2771.836517	-0.073802843	0.150472968	-0.490472438	0.623799629	0.856614273
REP15	12.49156379	0.08277963	0.248547552	0.33305349	0.739093906	0.906799743
MRPS35	512.939029	-0.131930895	0.20736408	-0.636228297	0.524627632	0.80628389
MANSC4	0.390164227	-0.038123062	0.064036684	-0.595331608	0.551621832	NA
KLHL42	848.484218	0.291812515	0.149083759	1.95737294	0.050303638	0.326841456
PTHLH	1034.18307	0.229021329	0.17769147	1.288870696	0.197443043	0.568500517
CCDC91	274.6995708	-0.294213674	0.214094616	-1.374222669	0.169372565	0.536649001
FAR2	124.9737646	0.213597833	0.209783724	1.018181146	0.308591878	0.674302754
LOC100506606	3.856602419	-0.261144426	0.189762569	-1.376164051	0.168770849	NA
ERGIC2	1219.268821	-0.080654699	0.149844803	-0.538254893	0.590401087	0.840216817
OVCH1	0.660164972	-0.083820199	0.086183678	-0.97257626	0.330763946	NA
TMTC1	1175.476754	-0.17906067	0.137189323	-1.3052085	0.191821861	0.562294945
IPO8	827.8103602	0.077663274	0.162994624	0.476477521	0.633734218	0.861930935
CAPRIN2	602.2938967	0.618947023	0.159656402	3.87674414	0.000105864	0.005834296
LINC00941	126.3854655	0.216017385	0.190292524	1.135185873	0.256297447	0.628780986
TSPAN11	0.928092887	-0.083694845	0.107272266	-0.780209531	0.435267553	NA
DDX11-AS1	0.488908605	0.029802144	0.075524385	0.394602931	0.69313595	NA
DDX11	145.3282078	0.169732259	0.197563746	0.859126546	0.390270703	0.734200866
FAM60A	636.966005	-0.421475732	0.164587058	-2.56080725	0.010442928	0.145682076
FLJ13224	0.918854506	-0.081256252	0.084622231	-0.960223472	0.336942756	NA
DENND5B	350.3496843	-0.310543462	0.164118573	-1.892189628	0.05846572	0.352660127
METTL20	27.41476023	0.009033124	0.255855626	0.03530555	0.971836098	0.990386447
AMN1	84.52362686	-0.398198288	0.22221088	-1.791983754	0.073135568	0.387133648
H3F3C	3.030308396	0.038666105	0.161484514	0.239441569	0.8107632	NA
KIAA1551	1204.865966	-0.091604706	0.148156524	-0.618296806	0.536379707	0.812636769
BICD1	352.1719462	0.537009256	0.207123679	2.592698516	0.009522621	0.137617554
FGD4	131.5973168	-0.364198877	0.199977111	-1.821202814	0.068576033	0.377854513
DNM1L	2268.432049	-0.098241555	0.130083859	-0.755217104	0.450118728	0.765400102
YARS2	208.0706932	-0.23399258	0.193959572	-1.206398726	0.227663787	0.602706999
PKP2	11.95612764	-0.458913214	0.250038099	-1.835373154	0.066450419	0.373296368
ALG10	73.14650317	-0.436180777	0.238382766	-1.829749628	0.067287386	0.374053137
ALG10B	138.2954698	-0.394110378	0.23710223	-1.662196	0.096473482	0.434994323
CPNE8	263.7460824	-0.149403703	0.179263134	-0.833432393	0.404600912	0.74287958
KIF21A	270.0672907	-0.354672502	0.202404686	-1.752293931	0.079723279	0.401886163
ABCD2	2.891666402	0.174530188	0.166585902	1.047688825	0.294781998	NA
SLC2A13	514.3643967	-0.429940234	0.156801049	-2.741947433	0.006107612	0.107053543
LRRK2	253.291246	0.150037659	0.180473452	0.831355843	0.405772636	0.742992669
MUC19	1.604282879	-0.00980414	0.140020039	-0.070019547	0.944178102	NA
CNTN1	27.20172159	0.228053897	0.256142416	0.890340228	0.373283227	0.722126678
GXYLT1	727.9269117	-0.25917002	0.193401445	-1.340062483	0.180225032	0.550059824
YAF2	418.4690984	0.017439236	0.168015835	0.103795192	0.917331882	0.972892289
ZCRB1	1435.54824	0.139651839	0.164090976	0.851063495	0.394734083	0.736652778
PPHLN1	843.7446927	-0.319946169	0.137699898	-2.323503308	0.02015213	0.208192266
PRICKLE1	579.2782749	0.100821816	0.143774043	0.701251864	0.483145848	0.786518374
PUS7L	551.129414	0.026296554	0.149116712	0.176348803	0.860019923	0.951697529
IRAK4	429.9361546	0.068812411	0.168759429	0.407754464	0.683453947	0.882301744
TWF1	2294.128295	-0.358970933	0.196046353	-1.831051318	0.067092884	0.373983045
TMEM117	143.4599654	-0.133826784	0.215103352	-0.622151086	0.533842526	0.811958898
NELL2	0.561625576	0.071650462	0.079779666	0.898104315	0.369129939	NA
PLEKHA8P1	49.92409652	-0.496704518	0.231021947	-2.150031738	0.031552704	0.260842083
ANO6	3072.826144	-0.069096938	0.127645646	-0.541318408	0.588288135	0.839661577
LINC00938	44.09956682	0.218684268	0.25230898	0.866732003	0.386088866	0.731664227
ARID2	1496.588307	0.127839965	0.182028565	0.702307162	0.482487627	0.786355375
SCAF11	4885.903988	0.122148994	0.158056338	0.772819332	0.439629311	0.75985244
SLC38A1	2254.2426	-0.220941899	0.125256652	-1.763913493	0.077746545	0.397498236
SLC38A2	12958.52882	-0.201594397	0.138455114	-1.456027095	0.14538513	0.51016605
LOC100288798	19.45470346	-0.386597693	0.254273892	-1.520398692	0.128410803	0.486090635
SLC38A4	11.90844611	-0.14216029	0.253622491	-0.560519257	0.575125309	0.83416479
AMIGO2	1723.853653	-0.208620943	0.165022542	-1.264196636	0.206159458	0.579487902
PCED1B	99.7193858	-0.127126856	0.222573381	-0.571168283	0.567885576	0.829679744
RPAP3	961.7341585	0.290631798	0.165118237	1.760143545	0.078383471	0.399145512
ENDOU	3.603774189	0.302477907	0.169665678	1.782787836	0.074620847	NA
RAPGEF3	35.82713027	0.117565941	0.245435724	0.479009084	0.631932166	0.860914198
SLC48A1	133.1442133	-0.052910181	0.206901809	-0.255726043	0.798162384	0.929340428
HDAC7	851.2124566	-0.067958752	0.141487452	-0.480316461	0.631002386	0.860404433
VDR	631.5772542	-0.19667216	0.145858141	-1.348379728	0.177536281	0.548334291
TMEM106C	323.5781632	-0.056954733	0.161099088	-0.353538515	0.723684759	0.900746634
COL2A1	2.375742508	0.103973616	0.148121535	0.701948007	0.482711589	NA
SENP1	515.8672012	0.105450196	0.156328985	0.674540273	0.499967891	0.795212087
PFKM	952.3189795	0.081691008	0.142668937	0.572591409	0.566921378	0.829052516
ASB8	184.1135401	0.329565213	0.189489434	1.73922739	0.081994773	0.406660611
CCDC184	27.73367213	0.453076216	0.254505986	1.78021831	0.07504024	0.392187634
ZNF641	190.9897569	-0.134725766	0.219549214	-0.613647226	0.539448469	0.81387159
ANP32D	0.551312704	-0.052244492	0.069768655	-0.748824707	0.453962866	NA
KANSL2	266.1415589	-0.223388849	0.172130194	-1.297790026	0.194359498	0.56504657
SNORA2A	1.342152369	-0.123749709	0.119344519	-1.03691154	0.299777085	NA
SNORA2B	0.28605197	-0.024597818	0.063834524	-0.38533722	0.699987589	NA
CCNT1	1745.572127	0.084682888	0.135587892	0.624560844	0.532259326	0.810825906
ADCY6	692.9755722	0.197475327	0.165200943	1.195364409	0.231944685	0.607545508
MIR4701	0.566563928	-0.031624547	0.088285134	-0.358209198	0.720186764	NA
CACNB3	264.1849315	0.056423829	0.184936772	0.305097945	0.760291556	0.914731034
DDX23	2055.866445	0.026839253	0.141875614	0.18917453	0.849956029	0.948377451
RND1	1.377633346	0.013888982	0.134989515	0.102889337	0.918050801	NA
CCDC65	1.459552954	0.052359926	0.118440005	0.442079732	0.65843151	NA
FKBP11	486.9232111	-0.126607781	0.156560823	-0.80868112	0.418698591	0.749972755
ARF3	3543.859198	0.001184812	0.192216422	0.006163949	0.995081911	0.998459301
WNT10B	2.637466531	0.16640893	0.155709436	1.068714484	0.285198343	NA
DDN	3.167759958	-0.055493832	0.169033737	-0.328300335	0.742684591	NA
PRKAG1	1157.816688	0.067009309	0.163931333	0.408764497	0.682712496	0.88180853
KMT2D	1593.06873	0.259766735	0.195966092	1.325569805	0.184982233	0.55384707
RHEBL1	9.781931355	-0.058346989	0.243408651	-0.239707949	0.810556672	0.9328254
LMBR1L	396.4344394	-0.602174401	0.170236627	-3.537278729	0.000404273	0.016411061
TUBA1B	16627.32295	0.082149584	0.184022734	0.446409972	0.655301131	0.871790264
TUBA1A	20806.95975	0.381761967	0.179971765	2.121232556	0.033902237	0.268321764
TUBA1C	6510.021838	0.163579757	0.182881225	0.894458994	0.371076361	0.720013122
PRPH	0.574338449	0.072811836	0.080350148	0.906181733	0.36483967	NA
TROAP	36.65283555	0.024420084	0.241713165	0.101029187	0.919527291	0.973290941
C1QL4	5.111899674	0.468323088	0.211073658	2.218766149	0.026502638	NA
DNAJC22	295.6627615	0.499548135	0.194647744	2.566421392	0.010275391	0.144056748
SPATS2	898.4167356	-0.158918432	0.146295631	-1.086282831	0.277353881	0.648253761
LOC100335030	4.951407269	0.078046907	0.205756632	0.379316605	0.70445277	NA
KCNH3	0.535855829	0.016795081	0.078521833	0.21389059	0.830632379	NA
MCRS1	432.8451764	0.093201	0.173064845	0.538532248	0.590209648	0.840182246
FAM186B	3.471624831	-0.008575888	0.192723358	-0.044498435	0.9645071	NA
PRPF40B	150.5112086	-0.18064613	0.195218655	-0.925352805	0.35478242	0.708368138
FMNL3	1044.764974	0.041982621	0.163318827	0.257059285	0.797133008	0.929054831
TMBIM6	11550.82429	-0.108497317	0.130889741	-0.828921472	0.407148844	0.742992669
NCKAP5L	462.5918519	-0.053270102	0.177078149	-0.300828204	0.763545501	0.916331188
BCDIN3D-AS1	5.470576448	0.133314211	0.199097893	0.66959127	0.50311838	NA
BCDIN3D	65.08265896	0.019533972	0.233398223	0.083693749	0.933299927	0.978064693
FAIM2	8.339961779	0.558833244	0.233147831	2.396905186	0.016534201	0.187843447
AQP6	0.372281815	-0.031679453	0.069054765	-0.458758392	0.646407677	NA
RACGAP1	470.7002944	0.177641252	0.153477507	1.157441606	0.247091984	0.622375234
ASIC1	32.56534578	0.065535623	0.251072449	0.261022756	0.794074958	0.928160614
SMARCD1	538.8824562	-0.371223046	0.184442862	-2.012672335	0.044149112	0.306451283
GPD1	1.598329107	0.013520631	0.122705921	0.110187278	0.912260852	NA
COX14	97.95342851	-0.268200255	0.230860521	-1.161741529	0.245340471	0.622194475
CERS5	445.1545786	0.144063521	0.150368327	0.95807092	0.338026998	0.699772282
LIMA1	7491.280342	0.010968992	0.148507319	0.073861629	0.941120488	0.980810804
FAM186A	0.438314773	0.028000046	0.073198062	0.382524422	0.702072417	NA
LARP4	1839.691078	-0.085251024	0.134344659	-0.634569509	0.52570922	0.807228985
DIP2B	2058.741075	0.340544097	0.134431958	2.533207895	0.01130239	0.152632769
ATF1	402.7729542	0.272186297	0.175946358	1.546984549	0.121866972	0.47825537
METTL7A	128.3592166	-0.532737697	0.198265712	-2.68698854	0.007209943	0.117142186
SLC11A2	591.4503622	-0.040711485	0.169560946	-0.240099421	0.810253183	0.9328254
LETMD1	259.6027965	0.081547474	0.166253778	0.490499975	0.623780147	0.856614273
CSRNP2	517.1016109	-0.112495923	0.202098532	-0.556638991	0.577774108	0.835195865
TFCP2	476.662512	0.348452888	0.167995322	2.074182094	0.038062403	0.283001975
POU6F1	72.64935514	-0.064808444	0.223101466	-0.290488652	0.771442431	0.919201404
DAZAP2	3139.848425	-0.422884248	0.214213254	-1.974127371	0.048367262	0.32045808
SMAGP	667.1390918	0.191635415	0.256256564	0.747826366	0.454564896	0.7672904
GALNT6	694.7649023	-0.010758898	0.15018432	-0.071637956	0.942890033	0.981341532
SLC4A8	109.2109199	0.561156569	0.215071325	2.609164983	0.009076347	0.13286248
SCN8A	936.4824463	0.413922201	0.155848637	2.655924411	0.007909134	0.123344397
FIGNL2	6.769368084	-0.117165718	0.230253834	-0.50885458	0.610854158	NA
ANKRD33	2.335588149	0.034527804	0.143899017	0.23994468	0.810373143	NA
ACVRL1	48.74378973	0.130650982	0.242536037	0.538686882	0.590102926	0.840118268
ACVR1B	851.8666116	0.032616884	0.176703298	0.184585598	0.853554083	0.949176709
GRASP	19.05536792	-0.158123705	0.256906803	-0.615490533	0.53823082	0.81351878
NR4A1	75.00714288	0.476306228	0.224830523	2.118512304	0.034131704	0.269076547
ATG101	372.4580961	-0.380764826	0.202594077	-1.879446977	0.060183487	0.356706481
OR7E47P	0.797212544	0.032384284	0.098432557	0.328999727	0.742155894	NA
KRT80	5.61535201	-0.031654043	0.196276984	-0.161272311	0.871878931	NA
LINC00592	0.390765887	-0.005710416	0.071092588	-0.080323646	0.935979853	NA
KRT7	33.508581	-0.211469357	0.255220617	-0.828574743	0.407345085	0.742992669
KRT81	13.48484379	-0.399640319	0.247985794	-1.611545211	0.107060941	0.452430623
KRT86	0.664904985	-0.102568926	0.095080137	-1.078762925	0.280693427	NA
KRT75	1.322197126	-0.090506524	0.126055768	-0.717987963	0.472764708	NA
KRT73-AS1	0.379454675	0.003695061	0.070072212	0.052732186	0.957945294	NA
KRT4	0.378053014	-0.005556749	0.070271474	-0.079075463	0.9369726	NA
KRT79	2.024087106	0.071447429	0.150088381	0.47603571	0.634048937	NA
KRT8	135.5703548	-0.10933651	0.190487765	-0.573981798	0.565980119	0.829016602
KRT18	2788.780751	-0.003431146	0.171795597	-0.019972256	0.984065505	0.994810438
EIF4B	6116.834613	0.160760195	0.141666005	1.134783152	0.256466187	0.628780986
LOC283335	3.615269807	-0.063438901	0.196693692	-0.32252636	0.747053971	NA
TNS2	348.5501878	-0.078304247	0.197602043	-0.396272458	0.691904043	0.886449229
SPRYD3	1043.697308	0.125828693	0.146950553	0.856265527	0.391850925	0.734295263
IGFBP6	18883.88261	0.377533504	0.17895796	2.109621182	0.034890998	0.27140759
SOAT2	3.42872845	0.116406713	0.1686618	0.690178289	0.490082075	NA
CSAD	77.63423093	0.250409322	0.210894398	1.1873683	0.235082378	0.61026587
ZNF740	424.7336511	-0.042628564	0.154936589	-0.275135553	0.783212098	0.924445113
ITGB7	5.604613088	0.275771337	0.22125806	1.246378718	0.212625391	NA
RARG	283.809499	0.107134037	0.179040195	0.598379806	0.549586537	0.820975325
MFSD5	272.1069428	-0.19783648	0.175309541	-1.128498078	0.259109628	0.630120142
ESPL1	97.29036794	0.140485684	0.222097921	0.632539392	0.527034476	0.808377793
PFDN5	2885.256885	0.164681942	0.143525943	1.147401914	0.251215551	0.626362159
C12orf10	286.1990797	0.181808426	0.171239593	1.061719561	0.288363016	0.65853988
AAAS	302.8432563	-0.143155801	0.191845508	-0.746203559	0.455544458	0.768285131
SP1	3318.426706	0.164095252	0.164094175	1.000006563	0.317307332	0.682439096
PRR13	1048.485708	-0.08065599	0.141963392	-0.568146399	0.569935564	0.830985759
PCBP2	770.6112093	-0.121086018	0.174592074	-0.69353674	0.487972777	0.788303849
PCBP2-OT1	1.440698408	0.048266834	0.121139928	0.398438692	0.690306842	NA
MAP3K12	181.3306903	0.045946476	0.194264766	0.236514716	0.813033289	0.933391154
TARBP2	83.23157385	0.065412266	0.23471436	0.278688812	0.780483649	0.923333617
NPFF	3.585309698	-0.169838823	0.180936103	-0.938667409	0.347901531	NA
ATF7	525.8361006	0.27620913	0.160444834	1.721520866	0.085156349	0.411821192
ATP5G2	532.2994328	-0.55320101	0.220257465	-2.511610717	0.012018158	0.157451764
CALCOCO1	1926.22918	0.329086592	0.141024736	2.333538079	0.019619922	0.204781735
HOTAIR	0.195082113	-0.023019791	0.063807593	-0.36076884	0.718272259	NA
HOXC10	2.611997499	0.106532277	0.151822852	0.701688024	0.482873743	NA
HOXC-AS2	0.550512703	-0.020872558	0.078388284	-0.266271402	0.790030196	NA
HOXC-AS1	3.843638547	0.065380933	0.181818519	0.359594465	0.719150423	NA
HOXC9	36.04819772	0.010776912	0.251703382	0.042815922	0.965848272	0.988527933
HOXC8	15.46138576	-0.05883287	0.255810732	-0.229985934	0.8181027	0.934748665
HOXC4	0.280511958	0.005381267	0.063827471	0.084309583	0.932810294	NA
HOXC5	1.539211599	0.045929328	0.117888478	0.389599805	0.696832496	NA
HOXC6	14.76688895	-0.056726824	0.251495344	-0.225558147	0.821545096	0.935851211
FLJ12825	0.195082113	-0.023019791	0.063807593	-0.36076884	0.718272259	NA
LOC100240735	0.565532741	-0.053349196	0.070330625	-0.758548583	0.44812264	NA
LOC400043	1.426352687	-0.046878164	0.131309902	-0.357004029	0.721088789	NA
SMUG1	146.5538779	-0.136497588	0.21347405	-0.639410682	0.522555802	0.805448197
CBX5	1518.928749	-0.15926731	0.138863966	-1.146930444	0.251410369	0.626407037
HNRNPA1	2093.726113	-0.087451313	0.161399873	-0.54183012	0.58793554	0.839631056
NFE2	0.365941802	0.033095761	0.063858289	0.518268841	0.60427071	NA
COPZ1	1379.240947	-0.105627282	0.130226347	-0.811105312	0.417305195	0.748770729
LOC102724050	1.699516771	0.025929596	0.135232613	0.191740703	0.847945321	NA
GPR84	2.211718971	0.005798345	0.145064135	0.039970906	0.968116322	NA
ZNF385A	43.13477741	-0.051875309	0.248184137	-0.209019439	0.834433064	0.942032566
ITGA5	24453.73788	-0.175036499	0.135901588	-1.287965075	0.197758121	0.568795059
NCKAP1L	0.450898816	0.034995222	0.081866847	0.427465127	0.66904058	NA
METTL7B	1.499440132	-0.04361701	0.127423742	-0.342298926	0.732125944	NA
ITGA7	47.71329095	0.03338674	0.242970713	0.137410552	0.890706291	0.963485661
BLOC1S1	41.20248687	-0.606076014	0.256662572	-2.361372794	0.018207417	0.197292961
RDH5	2.352776732	-0.299898777	0.152992504	-1.96021876	0.049970227	NA
CD63	8387.307027	-0.376437439	0.176814126	-2.129000936	0.033254183	0.265701313
GDF11	210.3214185	0.668650727	0.187461385	3.566871795	0.000361268	0.015210171
SARNP	935.6045509	0.063652295	0.151648853	0.419734764	0.674679226	0.878113347
ORMDL2	229.7199593	-0.120936131	0.193262627	-0.625760565	0.531472001	0.810683801
DNAJC14	667.2902028	0.003342296	0.149440464	0.022365402	0.982156479	0.993997615
TMEM198B	61.4650909	0.050781064	0.226447391	0.224251046	0.822561966	0.936338731
MMP19	444.1770876	0.211802099	0.225375562	0.939774024	0.347333486	0.705562225
WIBG	250.1321946	-0.475396656	0.179507514	-2.648338483	0.008088849	0.125077413
DGKA	538.3032907	0.447175764	0.195045832	2.292670181	0.021867001	0.2174194
PMEL	3.087687553	-0.077158701	0.176405971	-0.437392794	0.661826509	NA
CDK2	447.4074077	0.255811971	0.149166776	1.714939334	0.08635635	0.41409027
RAB5B	1839.517059	0.165298291	0.139463282	1.185245956	0.235920214	0.611084907
SUOX	480.8590251	0.486429982	0.17743461	2.741460548	0.006116671	0.107053543
IKZF4	31.05584954	0.408084918	0.250852768	1.626790574	0.103781584	0.447755636
RPS26	1228.504479	0.160566284	0.211883471	0.757804669	0.448567927	0.76497369
ERBB3	3.464500834	0.152965687	0.179050013	0.85431821	0.3929287	NA
PA2G4	2524.863081	-0.046720486	0.125781257	-0.371442353	0.710308085	0.895225176
RPL41	927.0348155	-0.503269283	0.231826696	-2.170885803	0.029939806	0.25542749
ZC3H10	95.93654085	-0.125674946	0.222716246	-0.564282794	0.572561689	0.832594291
ESYT1	2044.547042	0.167137656	0.15643507	1.068415513	0.285333122	0.655779133
MYL6B	294.596632	-0.082069873	0.193291235	-0.4245918	0.671134272	0.87712536
MYL6	10301.22425	-0.11819307	0.155669971	-0.759254136	0.447700548	0.764859265
SMARCC2	1849.452105	0.446506785	0.17257894	2.58726113	0.009674225	0.138645594
RNF41	722.2092186	-0.02751712	0.141926898	-0.193882348	0.846268005	0.946993849
NABP2	458.4968073	0.184667821	0.181954905	1.014909824	0.310148815	0.676132371
ANKRD52	1972.837129	0.05352286	0.157382372	0.340081674	0.733795022	0.904590461
COQ10A	38.53084732	-0.013727541	0.248383205	-0.05526759	0.955925282	0.986016923
CS	1768.546794	0.402495975	0.150091421	2.681672098	0.007325522	0.118313277
CNPY2	1060.938158	-0.121816029	0.147606211	-0.825277123	0.409214277	0.743562564
PAN2	231.5027588	-0.289289674	0.176506198	-1.638977425	0.101217961	0.442837704
IL23A	2.423145732	-0.000296344	0.147205404	-0.002013131	0.998393755	NA
STAT2	5725.207952	0.120109889	0.134010334	0.896273334	0.370106798	0.719760616
TIMELESS	249.2241181	0.320831232	0.182242083	1.760467322	0.078328603	0.399145512
MIP	1.32980997	-0.196277304	0.127866677	-1.53501528	0.124780075	NA
SPRYD4	203.2248282	0.134955916	0.226279362	0.596412837	0.550899467	0.821636527
GLS2	1.724908753	0.195663151	0.151795352	1.28899303	0.19740051	NA
RBMS2	2613.903329	0.07994189	0.157643582	0.507105261	0.612080963	0.85065805
BAZ2A	2341.292259	0.023670453	0.138625558	0.170751	0.86441956	0.953926933
ATP5B	3764.381923	-0.384960528	0.179410606	-2.145695494	0.031897281	0.261877322
SNORD59B	0.474562884	-0.053409454	0.075277129	-0.709504397	0.478011524	NA
SNORD59A	1.200562475	0.036522437	0.132121534	0.276430618	0.782217343	NA
PTGES3	2713.029567	0.06144242	0.134414708	0.457110838	0.647591381	0.869002539
NACA	2570.650771	-0.299992323	0.189422581	-1.583719961	0.11325746	0.463772418
PRIM1	65.43937966	0.043787095	0.228245303	0.191842262	0.847865765	0.947422066
HSD17B6	33.74262793	-0.138764635	0.251285229	-0.552219625	0.58079789	0.836543736
RDH16	1.052134181	0.015066597	0.10718518	0.140566043	0.888212776	NA
ZBTB39	514.3218804	-0.016398289	0.185977661	-0.088173434	0.929738832	0.976861498
TAC3	5.699067856	0.075140662	0.209583409	0.358523904	0.719951282	NA
MYO1A	0.293224831	0.005413385	0.0640205	0.084557063	0.932613536	NA
NEMP1	459.5110007	-0.067847615	0.154919212	-0.437954813	0.66141904	0.874386782
NAB2	396.7889551	-0.150254133	0.175162979	-0.857796173	0.391005023	0.734200866
STAT6	2293.060935	0.187657043	0.143648723	1.306360674	0.191429933	0.561712363
LRP1	7679.787378	0.129294676	0.149038165	0.867527298	0.385653161	0.731246144
LRP1-AS	0.481735744	-0.014767322	0.083554593	-0.176738609	0.859713713	NA
NXPH4	54.07109138	0.448415528	0.237134713	1.890973794	0.058627843	0.35293494
SHMT2	1321.343774	-0.236071696	0.14238265	-1.658008864	0.097315677	0.437197191
NDUFA4L2	16.98641936	-0.131143223	0.256829935	-0.51062281	0.6096152	0.849575436
STAC3	6.463275595	0.079071386	0.222365969	0.355591218	0.722146721	NA
R3HDM2	758.8166746	0.585583759	0.19581045	2.990564394	0.002784624	0.064811168
INHBC	1.444235118	-0.043419355	0.119109679	-0.364532553	0.71546037	NA
INHBE	3.98549654	-0.221892328	0.195747874	-1.133561882	0.25697837	NA
GLI1	4.523401892	-0.214569191	0.192452654	-1.114919367	0.264884976	NA
ARHGAP9	2.53650368	-0.010092809	0.164602126	-0.061316398	0.951107232	NA
MARS	1924.237963	-0.186458023	0.13223396	-1.41006155	0.15852151	0.525050901
MIR6758	3.49869676	-0.204517248	0.184223731	-1.110156912	0.266931417	NA
DDIT3	284.095782	-0.305594462	0.167108576	-1.828718	0.067441865	0.374496495
MIR616	0.195082113	-0.023019791	0.063807593	-0.36076884	0.718272259	NA
MBD6	123.8957413	0.086491929	0.219879002	0.393361477	0.694052518	0.887787638
DCTN2	1309.194819	0.09725665	0.151733941	0.640968323	0.521543264	0.804864599
KIF5A	7.884110927	0.389097327	0.228769769	1.700824935	0.088975865	0.419114234
PIP4K2C	622.2700242	0.034448992	0.138613577	0.248525379	0.803727936	0.930837694
DTX3	150.3716603	0.126512232	0.2042549	0.619384073	0.535663371	0.812494034
ARHGEF25	271.9236104	0.330951074	0.16688852	1.983066744	0.047359975	0.316796997
SLC26A10	16.52433831	0.141047003	0.251780986	0.560197197	0.575344939	0.834305377
B4GALNT1	47.09612105	-0.209332637	0.239587155	-0.873722283	0.382269513	0.72971408
OS9	3871.62068	-0.100151326	0.127823213	-0.78351439	0.433325107	0.756664054
AGAP2	2.698719338	0.122622152	0.173994261	0.704748253	0.480966917	NA
AGAP2-AS1	101.085837	-0.23193628	0.237278427	-0.977485748	0.32832873	0.691775136
TSPAN31	478.2720323	0.103966863	0.156469435	0.664454772	0.506399287	0.798709393
CDK4	293.0362945	-0.659307148	0.231079636	-2.853159889	0.004328684	0.086567306
9-Mar	13.66796318	0.267090642	0.255361707	1.045930672	0.295593042	0.664314953
CYP27B1	7.095667249	-0.159620737	0.231852983	-0.68845669	0.491165235	0.789990233
METTL1	263.298418	0.249564596	0.219057979	1.139262748	0.254593581	0.627458691
METTL21B	123.9967555	0.052520336	0.222273083	0.236287431	0.813209639	0.933392799
TSFM	249.2975048	0.041634795	0.171218856	0.243167115	0.807875941	0.932264933
AVIL	26.44676907	-0.056036189	0.255220952	-0.219559516	0.826214224	0.938046281
CTDSP2	1450.050483	-0.159490973	0.14401416	-1.107467303	0.268091941	0.640348007
MIR26A2	0.53792866	-0.021130651	0.077558795	-0.272446865	0.785278442	NA
LOC100506844	45.09417146	0.009842588	0.238433815	0.041280169	0.967072542	0.989036587
XRCC6BP1	29.08386496	-0.185340198	0.249922291	-0.741591307	0.458334992	0.7707305
LOC100506869	0.563225577	-0.021165702	0.078977631	-0.267996164	0.788702271	NA
LRIG3	251.0144875	-0.075230185	0.163295991	-0.4606983	0.645015075	0.868024777
SLC16A7	284.1414535	-0.266129296	0.176761838	-1.505581172	0.132174725	0.491111107
FAM19A2	2.729405027	-0.278995131	0.172192283	-1.620253397	0.105177855	NA
USP15	1449.060795	0.685421948	0.156760332	4.372419591	1.23E-05	0.001084065
MON2	898.4757438	-0.111018042	0.143930456	-0.771331134	0.440510683	0.760602435
LINC01465	8.640223668	-0.143012582	0.24108324	-0.593208312	0.553041751	0.822109025
MIRLET7I	0.293224831	0.005413385	0.0640205	0.084557063	0.932613536	NA
PPM1H	23.02964772	-0.694902971	0.255911161	-2.715407051	0.006619435	0.112241525
DPY19L2	12.32687225	-0.026491692	0.253411876	-0.104540056	0.916740782	0.972892289
TMEM5	116.9560586	-0.156269558	0.237232676	-0.658718525	0.510076535	0.800522884
TMEM5-AS1	0.635469717	-0.042070161	0.091340884	-0.460584125	0.645097003	NA
SRGAP1	2147.277103	0.313376855	0.146757776	2.135333902	0.032733746	0.26394928
C12orf66	148.484467	0.233124235	0.200445263	1.163031899	0.244816561	0.621362525
C12orf56	5.434901196	-0.298232874	0.224336177	-1.329401608	0.183715508	NA
XPOT	3462.007346	-0.156879482	0.132179179	-1.186869849	0.235278962	0.61026587
TBK1	1000.603776	-0.193773301	0.164863434	-1.175356454	0.239852137	0.616039749
RASSF3	478.5110555	0.117493797	0.146954324	0.799525963	0.423985498	0.751829286
GNS	4946.280008	-0.178154772	0.143666571	-1.240057243	0.214954222	0.588260341
TBC1D30	5.318869355	0.284927236	0.204906971	1.390519979	0.164371037	NA
LEMD3	425.8920393	-0.359747988	0.198434131	-1.812934023	0.069841998	0.380533388
MSRB3	956.8985836	0.359938206	0.136668832	2.633652468	0.00844719	0.12749538
LOC100507065	1.895573898	-0.164096017	0.147326012	-1.113829224	0.265352457	NA
RPSAP52	133.1391076	0.04835035	0.230871198	0.209425648	0.834115973	0.941942022
HMGA2	2423.478004	-0.910356745	0.146677856	-6.206504309	5.42E-10	1.67E-07
LOC100129940	1.062242072	-0.092539085	0.110763862	-0.835462795	0.403457187	NA
LLPH	484.492614	-0.162601231	0.190189659	-0.854942545	0.392582956	0.734958097
LLPH-AS1	1.18438242	0.038786713	0.121332316	0.319673394	0.749215931	NA
TMBIM4	227.8929798	-0.839227752	0.243038659	-3.453062799	0.00055426	0.020409828
IRAK3	95.22833495	-0.322554446	0.227982267	-1.41482252	0.15712054	0.523055622
HELB	68.66266826	-0.563000486	0.244265671	-2.304869463	0.021173885	0.213431753
GRIP1	17.88536289	-0.235016882	0.2462553	-0.954362738	0.339900061	0.700915382
CAND1	2356.507709	-0.042075183	0.166107112	-0.253301517	0.800035224	0.929489877
DYRK2	640.4794602	0.159874313	0.145472424	1.099000821	0.271767708	0.644023231
LOC101927901	0.28605197	-0.024597818	0.063834524	-0.38533722	0.699987589	NA
MDM1	230.5114436	0.255345357	0.181425342	1.407440409	0.159296836	0.525208215
LOC100507195	0.548439872	0.021376851	0.087326854	0.244791266	0.806618057	NA
RAP1B	4624.565876	0.226962742	0.166326797	1.364559085	0.172391672	0.540175651
LOC100507250	2.868627787	-0.082238017	0.16711842	-0.492094274	0.6226527	NA
NUP107	528.2157086	-0.13792411	0.166225023	-0.829743363	0.406683899	0.742992669
SLC35E3	143.6784134	-0.229013843	0.199075482	-1.150386986	0.249984518	0.625835688
MDM2	5286.324442	-0.528850084	0.164368716	-3.217461908	0.001293302	0.038068428
CPM	164.5098516	0.236107928	0.190661054	1.238364747	0.215580846	0.588875782
CPSF6	1098.919115	-0.040256392	0.134449984	-0.299415372	0.764623135	0.916694825
LYZ	4.820765324	-0.165266503	0.185974818	-0.888649896	0.374191266	NA
YEATS4	147.615923	-0.602477523	0.215335089	-2.797860426	0.005144234	0.095830731
FRS2	1053.920735	-0.171257731	0.149478888	-1.145698454	0.251919944	0.62652877
CCT2	2486.420962	-0.20704635	0.171107176	-1.210038968	0.226263941	0.600938986
BEST3	18.71431124	-0.274254115	0.256825422	-1.067862026	0.285582754	0.655939497
LOC101928002	0.74456363	-0.088905442	0.0886208	-1.003211913	0.315758626	NA
RAB3IP	145.2618265	0.401521812	0.212876017	1.886176835	0.059271129	0.354257201
MYRFL	0.833460656	-0.065556116	0.100295238	-0.653631394	0.513349313	NA
LINC01481	6.965622882	-0.023006443	0.219716307	-0.104709764	0.916606114	0.972892289
CNOT2	1640.171708	-0.049156593	0.15347881	-0.320282605	0.748754109	0.911395961
KCNMB4	11.46793664	-0.567734369	0.248730662	-2.282526661	0.022458265	0.221472044
PTPRB	326.2457986	0.074540976	0.1736073	0.429365446	0.667657296	0.87619971
PTPRR	8.235112709	-0.607162389	0.240982245	-2.519531627	0.011751108	0.156646817
TSPAN8	0.488908605	0.029802144	0.075524385	0.394602931	0.69313595	NA
ZFC3H1	837.7005285	0.070380802	0.14873866	0.473184325	0.63608168	0.86287655
THAP2	171.4540868	0.203823203	0.199682212	1.020737907	0.30737863	0.672927698
TMEM19	251.634815	0.145874763	0.181917293	0.801874085	0.422625798	0.751829286
RAB21	981.4675014	-0.130769342	0.149272361	-0.876045243	0.381005439	0.728425835
TBC1D15	551.2349652	0.097144754	0.164585445	0.590239034	0.555030406	0.822757131
MRS2P2	0.391367548	0.033095761	0.063858289	0.518268838	0.604270712	NA
TRHDE-AS1	319.0589918	0.37250103	0.168809992	2.206629033	0.027339987	0.247369582
TRHDE	1097.702684	-0.179458477	0.140782593	-1.274720641	0.202408138	0.574147768
LOC101928137	7.769673328	-0.19354326	0.233630013	-0.828417793	0.407433934	0.742992669
ATXN7L3B	1028.252331	-0.347385782	0.147962323	-2.347798925	0.018884713	0.200886769
CAPS2	30.26118317	-0.220592731	0.253074447	-0.871651538	0.383398506	0.730216798
GLIPR1L1	0.561754406	0.070819717	0.079728255	0.888263726	0.374398907	NA
GLIPR1L2	21.60756943	-0.018072248	0.25567555	-0.070684303	0.943649014	0.981341532
GLIPR1	4808.076198	-0.09491275	0.170945416	-0.555222548	0.578742448	0.835625152
KRR1	1254.793562	-0.053478552	0.153573614	-0.348227478	0.727669353	0.901811312
PHLDA1	22215.62107	0.554802059	0.205621291	2.698174181	0.006972095	0.114786344
NAP1L1	2313.730209	-0.312633979	0.192158658	-1.626957549	0.103746114	0.447755636
BBS10	629.7125862	0.069090013	0.165275448	0.4180295	0.675925549	0.878683829
OSBPL8	3259.577195	-0.153861793	0.191457681	-0.803633434	0.421608708	0.751305847
ZDHHC17	406.026332	-0.31060781	0.178740709	-1.737756395	0.082253747	0.406778599
CSRP2	152.0245069	-0.270121567	0.19738742	-1.368484209	0.171160561	0.539290141
E2F7	505.8310481	-0.510588944	0.148843931	-3.430364544	0.000602771	0.021685399
NAV3	6156.199171	0.023232029	0.139516376	0.166518296	0.867749086	0.955450831
SYT1	145.6761998	-0.130837109	0.220469474	-0.593447731	0.552881553	0.822109025
PAWR	170.8762776	-0.010399052	0.219803881	-0.047310592	0.962265687	0.987338308
PPP1R12A	3357.170242	0.147983875	0.153891534	0.961611538	0.336244774	0.698177306
OTOGL	3.201878598	0.095824174	0.162334895	0.590286973	0.554998271	NA
PTPRQ	98.81976372	-0.157438429	0.232641727	-0.676742006	0.49856966	0.793916722
LIN7A	35.44455717	0.569115389	0.249531917	2.280731846	0.02256432	0.222195642
ACSS3	83.19788682	0.107713093	0.21351975	0.504464307	0.613935138	0.851185233
PPFIA2	0.902270462	0.10929057	0.095853641	1.140181721	0.254210601	NA
CCDC59	380.6332916	-0.112452362	0.167309222	-0.672122918	0.501505448	0.796388567
METTL25	32.32113245	-0.711148952	0.255927249	-2.77871526	0.005457434	0.0993516
TMTC2	86.75974187	-0.315345413	0.215835163	-1.46104744	0.144002423	0.508871743
SLC6A15	1507.099334	0.315507205	0.164170015	1.921832098	0.054626888	0.340142422
LRRIQ1	25.56758056	-0.523626804	0.256894076	-2.038298473	0.041520092	0.297801549
ALX1	32.57123715	-0.131543744	0.247987324	-0.530445435	0.595803131	0.843106245
RASSF9	147.4159818	0.536185793	0.205261403	2.612209533	0.00899591	0.132111642
NTS	5.146889208	-0.245251565	0.217689211	-1.126613317	0.259906006	NA
C12orf50	11.57460381	0.662696418	0.243287011	2.723928477	0.006451048	0.109934581
C12orf29	319.0298817	-0.202100809	0.185953657	-1.086834279	0.277110055	0.648253761
CEP290	1003.267602	-0.032081417	0.173381883	-0.185033273	0.853202938	0.948985883
TMTC3	1737.582074	-0.551307573	0.154525258	-3.567750543	0.000360059	0.015206344
KITLG	547.8966432	-0.179334979	0.186732486	-0.960384465	0.336861754	0.698746643
LOC728084	6.211378009	0.31952767	0.226599474	1.410098908	0.15851048	NA
DUSP6	6634.336446	0.407935465	0.163109783	2.500987112	0.012384769	0.159590103
POC1B	428.8518182	0.015582479	0.150095553	0.103817057	0.91731453	0.972892289
GALNT4	8.155224622	-0.063233008	0.226568737	-0.279089732	0.780175963	0.923332033
ATP2B1	2391.288811	-0.633473164	0.134249143	-4.718638411	2.37E-06	0.000271327
LINC00936	11.35914717	-0.142607531	0.251004509	-0.568147286	0.569934962	0.830985759
EPYC	0.906306457	-0.021495881	0.092864091	-0.231476787	0.816944417	NA
LUM	4379.147849	-1.121306017	0.192662092	-5.820065625	5.88E-09	1.45E-06
DCN	4150.023254	-0.274663252	0.169322571	-1.622130173	0.104775479	0.449545304
C12orf79	13.43260149	-0.139301275	0.250104525	-0.556972231	0.577546402	0.835195865
BTG1	1352.325617	-0.083606138	0.140711604	-0.59416662	0.552400676	0.822109025
CLLU1OS	1.341094977	-0.01387972	0.103603332	-0.133969824	0.893426436	NA
EEA1	2910.699384	-0.021676123	0.133034507	-0.162936093	0.870568753	0.95574117
LOC643339	1.569248278	-0.010367669	0.129731147	-0.079916576	0.936303606	NA
NUDT4	694.7515433	-0.366710252	0.178767751	-2.051322174	0.040235582	0.291509689
UBE2N	1263.900252	-0.244458868	0.130286118	-1.876323218	0.060610911	0.357591226
MRPL42	1126.794551	-0.133292094	0.143194179	-0.930848548	0.351931913	0.70703532
SOCS2-AS1	2.403799441	0.092115986	0.176771644	0.521101598	0.602295998	NA
SOCS2	42.02362379	0.011553953	0.244844364	0.047188968	0.96236262	0.987338308
CRADD	101.3990258	-0.189272126	0.199253939	-0.949904062	0.342161003	0.702021874
LOC101928731	0.267927915	0.005381267	0.063827471	0.084309583	0.932810294	NA
PLXNC1	85.63505439	-0.150397161	0.225004528	-0.668418374	0.50386657	0.797495518
CEP83	69.11454308	-0.504202357	0.243822301	-2.067909113	0.03864857	0.285177378
CEP83-AS1	1.940375654	0.048833205	0.1255856	0.388843983	0.697391562	NA
TMCC3	266.1728915	0.511310547	0.161971854	3.156786406	0.001595181	0.043912698
NDUFA12	849.4201561	0.133622596	0.168543993	0.79280545	0.427891181	0.753747433
NR2C1	337.0762153	0.133218369	0.157153401	0.847696379	0.396607083	0.737408926
FGD6	740.560484	-0.660828987	0.162063476	-4.077593567	4.55E-05	0.002896893
VEZT	1374.095365	-0.201640487	0.133295958	-1.512727692	0.130348843	0.488757983
METAP2	4192.72112	0.348629801	0.203512886	1.713060079	0.086701487	0.414845889
USP44	15.82084858	-0.503476209	0.256365623	-1.963899072	0.049541797	0.32452741
NTN4	86.5812037	-0.175333841	0.220006722	-0.796947656	0.425481432	0.752414226
SNRPF	704.8373766	-0.004699661	0.176590217	-0.02661337	0.978768109	0.992582784
CCDC38	0.367541802	-0.027106986	0.06387584	-0.424369942	0.671296039	NA
AMDHD1	2.588370343	0.002511685	0.176377189	0.01424042	0.988638173	NA
HAL	1.438383952	0.132451779	0.124333391	1.065295318	0.286742311	NA
LTA4H	1289.067405	0.15715903	0.142891369	1.099849709	0.27139761	0.643817637
ELK3	1622.553435	0.289292836	0.144698311	1.999282746	0.04557777	0.31164051
CDK17	2857.541199	-0.221838619	0.161641575	-1.372410647	0.169935637	0.537431333
CFAP54	74.09029097	-0.080619596	0.21176861	-0.38069663	0.70342837	0.89202993
NEDD1	1987.677773	0.461424231	0.210761308	2.189321352	0.028573491	0.251828199
LOC643711	0.367541802	-0.027106986	0.06387584	-0.424369942	0.671296039	NA
RNU6-36P	0.658092141	-0.040308569	0.084412359	-0.477519759	0.632992054	NA
SLC9A7P1	15.11842686	-0.339202512	0.256295547	-1.323481877	0.185675179	0.554456909
LOC643770	0.733483604	0.001464205	0.086611806	0.016905377	0.986512103	NA
TMPO-AS1	23.67156382	-0.226741283	0.255264765	-0.88825923	0.374401325	0.722222088
TMPO	1137.223794	0.021334399	0.140539977	0.151803061	0.879342268	0.958955533
SLC25A3	1841.410587	-0.376776711	0.193386942	-1.948304819	0.051378501	0.330804595
SNORA53	2.421949702	-0.146604713	0.16587365	-0.883833645	0.376786021	NA
IKBIP	1107.428809	-0.488261646	0.219240408	-2.227060464	0.025943233	0.239187814
APAF1	1089.904538	-0.165775705	0.131285918	-1.262707437	0.20669434	0.580297491
ANKS1B	2.418888988	-0.09118368	0.172422953	-0.528837252	0.596918353	NA
UHRF1BP1L	1529.73037	0.362597489	0.165746505	2.187662955	0.028694162	0.25240098
GOLGA2P5	6.934379753	0.028072106	0.23335325	0.120298758	0.904246488	0.968440084
ACTR6	210.1710623	-0.258766654	0.226609854	-1.141903802	0.253494008	0.627231626
DEPDC4	6.368830996	0.063904894	0.231505668	0.276040298	0.782517115	NA
SCYL2	1546.962901	-0.259771983	0.176290597	-1.473544181	0.14060436	0.503046223
NR1H4	0.75750769	-0.003008072	0.10556655	-0.028494558	0.977267709	NA
GAS2L3	165.1912826	0.187800971	0.211729176	0.886986738	0.375086041	0.722304356
ANO4	131.5818015	0.205211936	0.207624092	0.988382104	0.322965549	0.686688251
SLC5A8	0.391367548	0.033095761	0.063858289	0.518268838	0.604270712	NA
UTP20	894.233866	0.144428714	0.145607394	0.991905083	0.321243829	0.685484832
ARL1	2222.011939	-0.179883633	0.137704703	-1.306299854	0.191450607	0.561712363
CHPT1	185.3452932	-0.184609889	0.223661017	-0.825400382	0.409144318	0.743562564
SYCP3	2.189896547	-0.022801456	0.132928158	-0.171532172	0.863805336	NA
GNPTAB	1444.17274	-0.017826722	0.137583592	-0.129570119	0.896906546	0.965846066
DRAM1	1031.130417	0.596194234	0.136725471	4.360520599	1.30E-05	0.001116782
CCDC53	568.8375713	-0.007246998	0.176459653	-0.041068869	0.967240992	0.989047467
NUP37	244.3562901	-0.378223627	0.175671997	-2.15301035	0.031317865	0.259947396
PARPBP	104.3262238	-0.291160944	0.202213429	-1.439869473	0.149904331	0.514852251
PMCH	0.377021827	-0.027106988	0.06387584	-0.424369972	0.671296016	NA
IGF1	7.63452474	-0.205672757	0.231245492	-0.889413043	0.373781138	0.722126678
LINC00485	1.128919995	0.122151	0.12186622	1.002336823	0.316180944	NA
NT5DC3	416.2621026	0.233406761	0.157035833	1.486328039	0.137192374	0.498045673
TTC41P	7.697738609	-0.143285918	0.240802906	-0.595034006	0.55182074	0.82208825
HSP90B1	10384.40417	-0.30509052	0.176616312	-1.727419835	0.084092291	0.409302393
C12orf73	17.96169818	0.043402842	0.247064115	0.175674406	0.860549743	0.95206471
TDG	459.0521853	-0.382194572	0.201564813	-1.896137358	0.057941884	0.351137111
GLT8D2	161.7425796	-0.468993354	0.214141447	-2.190110135	0.02851625	0.251828199
HCFC2	997.2163536	0.455872119	0.18245309	2.49857166	0.012469493	0.160276591
NFYB	507.0918509	0.043638275	0.153306715	0.28464686	0.775914707	0.921829652
TXNRD1	8389.031294	-0.30262897	0.1469736	-2.059070272	0.039487507	0.289015399
EID3	22.9650632	0.009719851	0.256323743	0.037920215	0.969751295	0.989692147
CHST11	1329.686977	0.079860224	0.143850719	0.55516041	0.578784946	0.835625152
SLC41A2	257.6962663	0.431394958	0.174776233	2.468270143	0.013576782	0.167695932
C12orf45	101.930218	0.196428272	0.205307014	0.95675383	0.338691521	0.700298919
ALDH1L2	1455.107386	-0.168451999	0.128294798	-1.31300724	0.189180509	0.558304196
LOC414300	1.407068614	-0.036832671	0.120390376	-0.305943646	0.759647554	NA
KIAA1033	2420.80836	-0.261796635	0.180033963	-1.45415138	0.145904341	0.510332086
APPL2	627.2821817	0.187761441	0.140160073	1.339621458	0.180368444	0.550059824
KCCAT198	1.985439912	-0.012665337	0.155102893	-0.081657645	0.934918961	NA
C12orf75	905.3127514	-0.142240249	0.194704203	-0.730545344	0.465056907	0.775056677
CASC18	0.476394071	-0.059015975	0.075820481	-0.778364547	0.436354133	NA
NUAK1	2280.404065	0.067079093	0.128249509	0.523035862	0.600949298	0.845128102
CKAP4	20222.31885	0.027657571	0.16253626	0.170162466	0.864882369	0.954050562
TCP11L2	148.2511312	-0.279071136	0.210800072	-1.323866417	0.185547413	0.554456909
POLR3B	619.0835251	-0.13075379	0.150517227	-0.868696508	0.385013152	0.73105192
LOC100505978	0.511160574	0.05129187	0.068673837	0.746890993	0.455129363	NA
RIC8B	223.1870038	-0.039055179	0.165780262	-0.235584012	0.813755481	0.933448447
TMEM263	2294.658037	-0.150375568	0.133190995	-1.12902204	0.258888536	0.630033143
MTERF2	27.38528101	0.054624447	0.253792473	0.21523273	0.829585874	0.93981492
CRY1	134.5301971	-0.424243691	0.218565431	-1.941037468	0.052253733	0.332995473
BTBD11	193.5820749	0.713025622	0.218497435	3.263313472	0.001101176	0.034304113
PWP1	734.1706953	-0.207585418	0.182242495	-1.139061543	0.254677486	0.627458691
PRDM4	982.3503691	-0.195749317	0.148329601	-1.319691523	0.186938032	0.556265497
LOC728739	0.97124601	0.066351228	0.0960395	0.690874362	0.489644499	NA
FICD	204.2437627	-0.047533448	0.182215679	-0.260863653	0.794197655	0.928160614
SART3	1130.187613	-0.146537312	0.131114492	-1.117628645	0.263725629	0.634986692
ISCU	885.5706638	-0.022558129	0.133211693	-0.169340456	0.865528857	0.95447526
TMEM119	15.49575012	-0.041593872	0.247482412	-0.168067992	0.86652979	0.955015691
SELPLG	29.27831853	0.025393405	0.254709713	0.099695473	0.920586095	0.973718316
CORO1C	4030.000193	-0.119626887	0.132971565	-0.899642621	0.368310468	0.719130746
SSH1	1392.646811	0.039204077	0.158113509	0.247948941	0.804173912	0.93090893
DAO	1.062473278	-0.001462326	0.097418583	-0.01501075	0.988023604	NA
SVOP	4.460174001	0.342396407	0.207306209	1.651645694	0.098606799	NA
USP30	560.6872721	0.399701996	0.19998929	1.998617001	0.045649809	0.31164051
USP30-AS1	14.57049892	-0.337869296	0.256020976	-1.319693805	0.186937269	0.556265497
ALKBH2	87.42060666	-0.025995065	0.224281598	-0.115903692	0.90772887	0.969671812
UNG	361.0078128	0.242412379	0.155560229	1.558318472	0.119157772	0.474103149
ACACB	64.98542594	0.19187854	0.230842671	0.831209148	0.405855488	0.742992669
KCTD10	1386.329945	-0.049317937	0.140263156	-0.351610062	0.725130718	0.901247643
UBE3B	680.6996359	-0.179394821	0.150841347	-1.18929474	0.234323705	0.60980659
MMAB	100.0252025	-0.052635458	0.207392356	-0.253796517	0.799652765	0.929489877
MVK	67.04959059	0.049883588	0.243065202	0.205227189	0.837394628	0.943005096
FAM222A	3.321193215	-0.081219409	0.1820042	-0.446250194	0.655416529	NA
TRPV4	64.32540447	0.184632922	0.243694808	0.757639949	0.448666558	0.76497369
GLTP	1029.964357	0.021356091	0.135000075	0.15819318	0.874304577	0.956941024
TCHP	320.5810012	0.274514163	0.161228942	1.702635758	0.088636254	0.418478871
GIT2	1489.379845	-0.007594356	0.135839076	-0.055907006	0.955415889	0.985748577
ANKRD13A	2091.415978	0.24960333	0.133148436	1.874624575	0.06084439	0.358155687
C12orf76	41.56484325	-0.378822032	0.256017955	-1.479669783	0.138961393	0.501598095
IFT81	393.3227099	-0.046087742	0.168772163	-0.273076683	0.78479427	0.924902184
ATP2A2	5313.670826	0.184188906	0.132875112	1.386180628	0.165691755	0.53192686
ANAPC7	858.3469024	0.194526872	0.139305529	1.396404536	0.16259271	0.529218355
ARPC3	2665.569141	-0.091514503	0.149160389	-0.613530867	0.539525379	0.81387159
GPN3	93.43939944	-0.362308894	0.246487793	-1.469885748	0.1415927	0.504512224
FAM216A	169.04858	0.44813573	0.187708234	2.38740581	0.01696775	0.189913114
VPS29	1012.37691	0.007276064	0.185605627	0.039201741	0.968729546	0.989444346
RAD9B	10.09395634	0.270861785	0.237866071	1.13871551	0.254821831	0.627458691
PPTC7	271.7810108	-0.133537297	0.205432291	-0.650030705	0.515672388	0.802927117
TCTN1	229.6110856	-0.485322963	0.175130128	-2.771213432	0.005584781	0.100326859
HVCN1	140.3240357	0.26789026	0.232306298	1.153176914	0.248837777	0.624805194
PPP1CC	1965.303489	0.323591012	0.15323269	2.111762265	0.034706845	0.270637525
MYL2	0.367541802	-0.027106986	0.06387584	-0.424369942	0.671296039	NA
FAM109A	199.8611575	-0.238080594	0.198286835	-1.200687855	0.229872307	0.605722958
SH2B3	1371.300153	-0.019247906	0.174144436	-0.110528402	0.911990326	0.972032012
ATXN2	1801.183011	0.505495001	0.201146327	2.513071001	0.011968524	0.157256004
BRAP	1053.066301	0.238947462	0.191431384	1.248214672	0.211952452	0.585365841
ACAD10	149.9132346	-0.213218752	0.195911524	-1.088342063	0.276444128	0.647955899
ALDH2	275.6792092	-0.535906006	0.178851668	-2.996371309	0.002732135	0.064103368
MAPKAPK5-AS1	87.31216276	-0.14521532	0.214277831	-0.677696422	0.497964196	0.793517141
MAPKAPK5	443.3645266	-0.147342668	0.148631055	-0.991331641	0.321523668	0.685544114
ADAM1A	40.65958507	0.148437198	0.240600501	0.616944677	0.537271217	0.813172096
TMEM116	50.22095992	0.211786142	0.248115108	0.853580193	0.393337637	0.73545843
ERP29	2710.73378	0.089901813	0.215693341	0.416803841	0.676821893	0.878880814
NAA25	863.7662569	-0.03351617	0.157262811	-0.213122031	0.831231781	0.940582542
TRAFD1	1251.304407	0.178330341	0.137850088	1.293654173	0.195784901	0.566967392
HECTD4	1125.939698	0.09967809	0.135928455	0.733312904	0.463367607	0.774175567
RPL6	8830.157181	0.054868402	0.145000905	0.37840041	0.705133164	0.892418566
PTPN11	3952.906035	-0.040287676	0.124626427	-0.323267524	0.746492647	0.910365261
OAS1	5045.197089	0.328093068	0.121383347	2.702949584	0.006872717	0.114111082
OAS3	8284.799837	0.113314003	0.136858114	0.827967006	0.407689186	0.742992669
OAS2	8113.937215	-0.192524153	0.127510502	-1.509868988	0.131076857	0.48956013
DTX1	1.195366462	0.103313798	0.102862091	1.004391387	0.31519	NA
CCDC42B	1.474503233	0.055393587	0.142574677	0.388523322	0.697628798	NA
DDX54	982.937167	0.17266344	0.161145325	1.071476568	0.283955201	0.653830038
RITA1	107.5145914	-0.31247522	0.218665053	-1.429013076	0.153000475	0.518091001
IQCD	11.59956781	-0.132201405	0.243822488	-0.542203494	0.587678328	0.839631056
TPCN1	292.2069503	-0.595514653	0.169823758	-3.506662789	0.000453764	0.017681185
SLC8B1	142.2763278	-0.091713219	0.184275451	-0.497696348	0.618698083	0.853936187
PLBD2	346.8765201	0.068568364	0.205377298	0.333865354	0.738481165	0.90629053
SDSL	103.7724804	-0.172537212	0.222195108	-0.776512198	0.437446622	0.758907964
LINC01234	1.340714065	0.181650038	0.131875655	1.377434205	0.168378044	NA
RBM19	701.4343612	-0.1164357	0.138734661	-0.839268999	0.401318376	0.74109502
TBX5	1.150276899	0.042509929	0.100033869	0.424955363	0.670869215	NA
TBX5-AS1	0.554452716	0.024626126	0.078992926	0.31175103	0.755229743	NA
TBX3	4182.453436	0.231958314	0.142351839	1.629471846	0.10321317	0.447432548
MED13L	2589.895398	0.169690831	0.14898455	1.13898274	0.254710353	0.627458691
LINC00173	0.644949742	-0.042976694	0.091749072	-0.468415569	0.639487436	NA
MAP1LC3B2	7.623788946	-0.033560913	0.231834773	-0.144762205	0.884898624	0.960645962
C12orf49	629.0850156	-0.003245199	0.154040156	-0.021067227	0.983192028	0.994527551
RNFT2	48.54925546	0.139788355	0.244540886	0.571635921	0.567568655	0.829466273
FBXW8	526.4745762	0.101395582	0.150557069	0.673469419	0.500648698	0.795736517
LOC100506551	2.193802794	0.157288813	0.160981076	0.977063997	0.328537471	NA
TESC	1.150276899	0.042509929	0.100033869	0.424955363	0.670869215	NA
FBXO21	691.7487225	0.143987224	0.164686392	0.874311604	0.381948582	0.729408617
KSR2	1.137636682	-0.127913516	0.104935379	-1.218974155	0.222854002	NA
RFC5	124.5314054	-0.044665275	0.20484352	-0.218045828	0.827393404	0.939025119
WSB2	1586.596935	-0.131909556	0.166900235	-0.790349733	0.42932355	0.754444931
VSIG10	209.8046294	0.038225584	0.204738843	0.186704111	0.851892632	0.948614052
PEBP1	1881.486037	-0.544807715	0.140709666	-3.871857078	0.000108009	0.005884452
TAOK3	1620.764759	0.303807966	0.156269518	1.94412813	0.051880002	0.332790634
SUDS3	832.5734729	-0.096779767	0.15174589	-0.637775211	0.523620019	0.805874675
HSPB8	799.1729299	-0.030541038	0.174766429	-0.174753457	0.861273361	0.952331025
TMEM233	8.459374212	-0.065815867	0.241331928	-0.272719268	0.785069023	0.924902853
PRKAB1	179.5700358	-0.274736989	0.208614375	-1.316960971	0.187851707	0.557206808
CIT	236.8783243	0.318296794	0.185108714	1.719512751	0.085521048	0.412627503
CCDC64	2.464507557	0.262217478	0.161126846	1.627397825	0.103652633	NA
RAB35	1142.751692	0.320896433	0.174211592	1.841992425	0.065476258	0.37092509
GCN1	2704.446944	-0.013178399	0.126236517	-0.104394508	0.916856281	0.972892289
RPLP0	6212.304492	-0.158362448	0.13260049	-1.194282523	0.232367472	0.607741064
PXN-AS1	7.378827724	0.055669642	0.229036562	0.243060068	0.807958865	0.932264933
PXN	2691.532984	0.377576308	0.155025185	2.435580436	0.014867919	0.177367197
RNU4-2	128.0282923	0.037206683	0.248145319	0.149939087	0.880812674	0.959826879
RNU4-1	104.2795611	-0.184754938	0.252581098	-0.73146779	0.464493472	0.774724969
SIRT4	6.875552503	0.176130435	0.233239646	0.755147926	0.45016023	NA
PLA2G1B	3.47894893	0.366225128	0.181442328	2.018410653	0.043548511	NA
MSI1	0.755676502	0.002599941	0.095732688	0.027158342	0.978333442	NA
COX6A1	2370.313544	0.295303265	0.196139895	1.505574712	0.132176384	0.491111107
TRIAP1	202.5475025	-0.111224315	0.1740123	-0.639175016	0.522709083	0.80556673
GATC	609.3976634	-0.069609719	0.15644445	-0.444948471	0.656356993	0.872185637
SRSF9	815.5166179	-0.214131437	0.175081515	-1.223038515	0.22131515	0.596595078
DYNLL1	2053.978897	-0.045027854	0.173938373	-0.258872455	0.795733652	0.928650496
NRAV	82.5330517	-0.289944487	0.216863126	-1.336993025	0.181224914	0.550059824
COQ5	284.1673145	-0.234446385	0.189792556	-1.23527703	0.216727419	0.590518168
RNF10	994.9588936	-0.187543573	0.17306932	-1.083632693	0.278527689	0.649022969
POP5	116.5796728	0.140253715	0.201106464	0.697410276	0.485546072	0.78734886
CABP1	21.1665644	-0.024946093	0.256023373	-0.097436778	0.922379539	0.973718316
MLEC	3236.574374	-0.173421132	0.125667482	-1.38000006	0.167586626	0.534826952
UNC119B	606.8858789	0.208968398	0.148624217	1.406018494	0.159718633	0.525208215
ACADS	39.43598327	-0.190962999	0.248786877	-0.767576657	0.442738735	0.762382145
SPPL3	253.847339	-0.191406957	0.184183401	-1.039219367	0.298702725	0.667259978
HNF1A-AS1	1.971024681	-0.008498125	0.158265538	-0.05369536	0.957177879	NA
C12orf43	402.7756945	0.183426146	0.178604323	1.026997231	0.304421768	0.670580748
OASL	7235.015938	-0.153097999	0.135642581	-1.128686862	0.259029954	0.630120142
P2RX7	8.766937472	0.049456283	0.237296752	0.20841534	0.83490468	0.94221983
P2RX4	179.8913535	-0.674139176	0.190388975	-3.54085197	0.000398837	0.016287652
CAMKK2	833.013508	0.275256907	0.15741423	1.74861515	0.080357566	0.403252155
ANAPC5	1389.741466	-0.051856809	0.143081082	-0.362429527	0.717031078	0.897873446
RNF34	647.8802859	0.37264198	0.178340798	2.089493733	0.036663301	0.279006288
KDM2B	457.160726	0.046268997	0.16935758	0.273202988	0.784697183	0.924902184
ORAI1	131.3889219	-0.056863607	0.195081023	-0.291487128	0.770678787	0.919016207
MORN3	7.510566239	0.230749483	0.233259218	0.989240575	0.322545451	0.686639776
TMEM120B	305.187754	0.031640124	0.171933441	0.184025423	0.853993511	0.94935484
RHOF	318.9113125	0.371136013	0.158804888	2.337056608	0.019436241	0.204103042
LINC01089	28.15531121	0.037352447	0.252620377	0.147859992	0.882453263	0.960158443
SETD1B	339.1608352	-0.021304544	0.17864093	-0.119259033	0.905070139	0.969108224
HPD	1.001411519	0.012865567	0.115339956	0.111544755	0.911184378	NA
PSMD9	466.9293083	0.38129256	0.148346682	2.570280341	0.010161625	0.143497335
WDR66	30.8503828	0.063714472	0.25108104	0.253760586	0.799680525	0.929489877
BCL7A	58.59208711	-0.426829412	0.227753716	-1.874083197	0.060918959	0.358155687
MLXIP	1230.280201	0.158704981	0.161121648	0.985000979	0.32462359	0.688698315
LRRC43	4.820320213	0.105275458	0.191917634	0.548544993	0.583317744	NA
B3GNT4	3.435320545	-0.115756708	0.186274823	-0.621429705	0.534316932	NA
DIABLO	937.044568	-0.229126589	0.159307484	-1.438266325	0.150358503	0.515953548
VPS33A	674.5556439	0.101691306	0.163294093	0.622749446	0.533449184	0.811564853
CLIP1	3687.35292	0.034746302	0.136985856	0.253648831	0.799766868	0.929489877
ZCCHC8	404.7992	0.108338977	0.167583236	0.646478609	0.517969446	0.803175784
RSRC2	1334.123553	0.207552575	0.178143661	1.165085384	0.243984433	0.620640535
KNTC1	357.679276	-0.246518688	0.163255494	-1.510017711	0.131038905	0.489559909
HCAR1	11.21573424	0.767014987	0.249982471	3.068275086	0.002152983	0.054522197
DENR	1109.265079	0.01460451	0.172041085	0.084889663	0.93234911	0.97767485
CCDC62	4.873110128	-0.06967585	0.216822609	-0.321349558	0.747945504	NA
HIP1R	229.9933249	-0.089386109	0.182938461	-0.488612994	0.625115712	0.857593475
VPS37B	424.4750359	0.230718958	0.146765677	1.572022576	0.115945316	0.468609038
ABCB9	52.96321705	-0.065260574	0.226773107	-0.287779158	0.773515793	0.920140068
OGFOD2	45.84009704	-0.202473738	0.256129732	-0.790512435	0.429228563	0.754444931
ARL6IP4	720.0001888	-0.145216194	0.181929658	-0.798199678	0.424754624	0.752139428
PITPNM2	202.8566114	0.265376351	0.172613438	1.537402615	0.124194746	0.480265007
MPHOSPH9	343.9713153	-0.109331643	0.156856743	-0.697015896	0.485792846	0.787392016
C12orf65	111.2080713	-0.0710192	0.198722401	-0.357378934	0.720808145	0.899703531
CDK2AP1	3736.970654	0.10929514	0.174349113	0.62687523	0.530741025	0.810619334
SBNO1	2219.556996	0.463829486	0.159727047	2.903888198	0.003685597	0.07795113
MIR8072	0.29262317	-0.031470304	0.063943433	-0.492158506	0.622607295	NA
SETD8	1122.571789	0.134140526	0.163165935	0.822111097	0.41101367	0.744326397
RILPL2	156.1791473	-0.090296121	0.194048613	-0.465327319	0.641697074	0.865632229
SNRNP35	212.5076651	0.10315104	0.176103722	0.58574026	0.558050075	0.824703648
RILPL1	544.8770297	0.139466082	0.158672976	0.878952958	0.379426783	0.727248036
LOC101927415	7.010321097	0.053409849	0.219901849	0.2428804	0.80809805	0.932264933
TMED2	4234.074705	-0.367189452	0.168819199	-2.17504558	0.029626701	0.254627498
DDX55	369.7963383	0.036374319	0.161138003	0.22573396	0.821408344	0.935814664
EIF2B1	726.6524552	-0.10921705	0.153422808	-0.711869715	0.476545458	0.781541447
GTF2H3	599.3275894	-0.057154798	0.139552026	-0.409559072	0.682129425	0.881543368
TCTN2	217.11105	0.36069234	0.171609272	2.101823152	0.03556877	0.274673315
ATP6V0A2	424.3422664	-0.152083818	0.160213446	-0.949257523	0.342489652	0.70217936
DNAH10	3.463281496	0.027373375	0.19345238	0.141499293	0.887475518	NA
CCDC92	751.7163859	0.345461824	0.206629242	1.671892226	0.094545576	0.430788426
ZNF664	850.8074807	-0.048020336	0.146750091	-0.327225257	0.743497519	0.909301841
NCOR2	1616.341028	0.269680748	0.189673428	1.421816174	0.155079623	0.520209125
SCARB1	300.2803706	-0.403089644	0.202622801	-1.989359746	0.046661509	0.315424871
UBC	13805.34706	-0.372872614	0.222641591	-1.674766209	0.093980111	0.429447424
MIR5188	1.58793069	-0.058719627	0.125981116	-0.466098638	0.641144898	NA
DHX37	382.1245934	0.353414527	0.162466509	2.175306957	0.029607122	0.254627498
BRI3BP	56.74586464	0.081126663	0.23590138	0.343900756	0.730920923	0.903642017
THRIL	0.52928463	0.022627396	0.077921075	0.290388657	0.771518921	NA
AACS	277.1140887	-0.103047727	0.199582584	-0.516316226	0.605633565	0.847938041
TMEM132B	55.34230403	-0.485857753	0.228068856	-2.130311701	0.033145888	0.265484679
LINC00939	1.231872234	0.042493559	0.12384609	0.343115872	0.731511291	NA
LINC00944	0.733483604	0.001464205	0.086611806	0.016905377	0.986512103	NA
LINC00508	1.061012546	-0.038949182	0.110765367	-0.351636824	0.725110646	NA
LINC00507	0.58524634	-0.058470935	0.072318747	-0.808516973	0.418793039	NA
TMEM132C	0.754043655	-0.069377412	0.078517289	-0.883594078	0.376915377	NA
SLC15A4	659.7510992	-0.050117982	0.153780949	-0.325905015	0.744496221	0.909571915
PIWIL1	0.379454675	0.003695061	0.070072212	0.052732186	0.957945294	NA
STX2	364.9027299	0.578362834	0.189708215	3.048696829	0.002298363	0.056948466
RAN	4661.452693	-0.140682047	0.137185581	-1.025487126	0.305133397	0.671115812
ADGRD1	9.154226785	0.328926016	0.245410808	1.340307782	0.180145303	0.550059824
SFSWAP	700.0533747	0.253825914	0.170359174	1.48994567	0.136238522	0.496528735
MMP17	89.54224241	-0.294148587	0.241697739	-1.21701009	0.223600377	0.598916251
ULK1	212.2230562	0.228548255	0.200119211	1.142060544	0.253428854	0.627231626
PUS1	67.73518386	-0.362482419	0.224082411	-1.617629948	0.105742371	0.450463797
EP400	810.0334782	0.207136848	0.181777075	1.139510294	0.254490377	0.627458691
SNORA49	29.04812756	-0.326106374	0.255526746	-1.276212295	0.201880484	0.57362572
EP400NL	12.85167822	-0.041870761	0.248491179	-0.168499987	0.866189954	0.954873312
DDX51	269.572301	-0.084672285	0.172720463	-0.490227295	0.623973069	0.856679431
NOC4L	279.0609335	-0.067091194	0.207458825	-0.323395226	0.746395945	0.910365261
GALNT9	11.50274886	-0.219979298	0.250943249	-0.876609745	0.380698644	0.728248821
LOC100130238	1.157614334	0.132383879	0.115833734	1.14287846	0.253089057	NA
LOC101928416	0.195082113	-0.023019791	0.063807593	-0.36076884	0.718272259	NA
FBRSL1	125.5446019	-0.107576646	0.196656944	-0.547026938	0.584360225	0.838560939
LRCOL1	4.310809336	0.308130511	0.195870158	1.573136584	0.115687195	NA
POLE	400.1117196	0.031451407	0.166161649	0.189281984	0.849871815	0.948377451
PXMP2	32.85976396	-0.197619245	0.250530431	-0.788803358	0.430226947	0.755104615
PGAM5	338.3729248	-0.104035526	0.16704033	-0.622816812	0.533404909	0.811564853
ANKLE2	1766.439929	0.032975262	0.141517328	0.233012189	0.815751941	0.933803389
GOLGA3	2412.712809	-0.06879145	0.142505773	-0.482727462	0.629289262	0.859394962
CHFR	431.7542958	-0.182047831	0.155871224	-1.167937391	0.24283202	0.619674077
LOC101928530	1.157743164	0.151788405	0.123410464	1.229947608	0.218716725	NA
ZNF605	338.876276	-0.477995926	0.189798144	-2.518443625	0.011787475	0.156646817
ZNF26	90.73730304	-0.173836534	0.230571214	-0.753938582	0.450886102	0.765410716
LOC101928597	1.46419036	-0.112825424	0.135756703	-0.831085474	0.405925345	NA
ZNF84	313.6893704	-0.193898931	0.213493036	-0.908221341	0.363761291	0.715565166
ZNF140	166.6381098	-0.289869234	0.208240257	-1.39199422	0.163924148	0.530384128
ZNF891	11.38694471	-0.025605063	0.246253818	-0.103978339	0.917186538	0.972892289
ZNF10	57.8253395	-0.105508317	0.235474149	-0.448067515	0.654104472	0.871500059
ZNF268	457.8198592	-0.530161838	0.186939639	-2.836005471	0.004568166	0.08951368
ANKRD20A9P	26.88591306	0.27368058	0.25406564	1.077204222	0.28138904	0.651215525
ANKRD26P3	0.511160574	0.05129187	0.068673837	0.746890993	0.455129363	NA
TPTE2	2.118745811	-0.042663742	0.158154292	-0.269760257	0.7873447	NA
MPHOSPH8	910.9125101	0.090673808	0.152065232	0.596282311	0.550986646	0.821676434
PSPC1	733.7681792	0.1751922	0.143993036	1.216671345	0.223729286	0.598916251
ZMYM5	235.1347981	-0.214234287	0.163118693	-1.313364415	0.189060182	0.558304196
ZMYM2	1972.833812	-0.087232242	0.132936164	-0.65619647	0.51169772	0.80200714
GJA3	41.18697777	0.572389997	0.254676687	2.247516264	0.024607052	0.232382851
GJB2	3.069695456	-0.101553274	0.158986888	-0.638752509	0.522983948	NA
CRYL1	139.612049	-0.006445491	0.202040917	-0.031901911	0.974550275	0.991311185
IFT88	179.7261692	-0.071005858	0.193148522	-0.367623097	0.71315429	0.896568845
IL17D	7.922229535	-0.115656879	0.235978516	-0.49011614	0.624051718	0.856700919
N6AMT2	66.45517128	-0.202442683	0.217115669	-0.932418579	0.351120247	0.706732066
XPO4	652.0738971	-0.119167399	0.167226595	-0.712610331	0.476086917	0.781328739
LATS2	796.2798448	-0.421923874	0.15105826	-2.793120178	0.005220229	0.096584897
SAP18	1544.396307	-0.048118604	0.134148094	-0.358697637	0.719821296	0.899131975
SKA3	205.7374276	0.225762184	0.190089555	1.187662227	0.234966511	0.610213949
MRPL57	404.5704107	0.109344703	0.164713671	0.663847163	0.506788136	0.798865407
MIPEPP3	5.339642612	0.428402383	0.2166675	1.977234162	0.048015168	NA
ZDHHC20	1392.275913	0.879777035	0.140974239	6.240693622	4.36E-10	1.44E-07
MICU2	560.639451	-0.105246724	0.197493462	-0.532912446	0.594094189	0.841659223
SACS	3304.555602	-0.067974664	0.137341676	-0.49493108	0.620648771	0.854963801
LINC00327	10.2452536	-0.035786665	0.245299146	-0.145889888	0.884008315	0.960577633
TNFRSF19	235.7217534	-0.022771882	0.205599128	-0.110758649	0.911807736	0.971989763
MIPEP	221.9358828	-0.219957603	0.178336755	-1.233383457	0.217432734	0.591325459
C1QTNF9B-AS1	9.426471413	0.139050273	0.242957614	0.572323173	0.567103054	0.82911222
C1QTNF9B	4.13068596	0.052863703	0.190355928	0.277709779	0.781235153	NA
SPATA13	506.0821235	0.080322852	0.150721294	0.532923051	0.594086848	0.841659223
C1QTNF9	0.757706029	-0.094781255	0.091313243	-1.037979291	0.299279697	NA
PARP4	3238.136072	-0.227500291	0.130380063	-1.744900917	0.081002118	0.404939243
TPTE2P6	1.879486011	0.142121669	0.14491754	0.98070716	0.326737172	NA
CENPJ	303.9687032	-0.074568052	0.172970365	-0.431103051	0.666393442	0.87619971
TPTE2P1	0.549841533	0.029272564	0.086693211	0.337656938	0.735621729	NA
PABPC3	2.22707257	0.18447883	0.171031592	1.078624293	0.280755247	NA
AMER2	0.572103941	-0.072585122	0.081000546	-0.896106579	0.370195843	NA
MTMR6	1032.023373	0.095886379	0.172971598	0.554347534	0.579341025	0.835736856
NUPL1	1782.512324	-0.165582605	0.132894286	-1.245972352	0.212774546	0.58608893
ATP8A2	1.366010981	0.191771225	0.134981219	1.420725242	0.155396651	NA
SHISA2	1.882801972	-0.160094801	0.130305112	-1.228614884	0.219216232	NA
RNF6	3443.255604	0.222619573	0.204367082	1.089312286	0.276016197	0.647888162
CDK8	498.2495113	-0.107633147	0.161717293	-0.665563621	0.505690066	0.798337498
WASF3	444.0865189	-0.298857609	0.153124716	-1.951726773	0.050970652	0.329142973
USP12	1056.251518	-0.048763076	0.148995252	-0.327279395	0.743456576	0.909301841
USP12-AS2	1.367482151	0.075412831	0.137707095	0.54763214	0.583944516	NA
LINC00412	0.340773716	0.033095763	0.063858288	0.518268863	0.604270695	NA
SNORD102	26.20008204	0.467778277	0.255456913	1.831143542	0.067079121	0.373983045
SNORA27	0.58524634	-0.058470935	0.072318747	-0.808516973	0.418793039	NA
RASL11A	29.76791826	0.045781925	0.24997928	0.183142877	0.854685914	0.949813985
GTF3A	363.7670496	-0.408271707	0.221467859	-1.843480625	0.065258868	0.370390378
MTIF3	557.3259671	-0.09450183	0.168967296	-0.559290655	0.575963372	0.834440994
LNX2	214.8517358	-0.243068695	0.172317034	-1.410590057	0.158365525	0.525050901
POLR1D	679.8088495	0.050395799	0.145356663	0.346704433	0.728813379	0.902078196
PAN3-AS1	21.58050198	0.171311625	0.256907006	0.666823484	0.50488489	0.798178286
PAN3	367.3472305	-0.317996178	0.163602046	-1.943717608	0.051929514	0.33279428
FLT1	621.1398657	-0.340775613	0.173059481	-1.969124209	0.048938829	0.323115859
POMP	1524.590617	-0.268140823	0.163249114	-1.642525441	0.100481158	0.441656861
SLC46A3	64.87528823	-0.629615596	0.229005035	-2.749352633	0.005971311	0.105459551
MTUS2	0.511160574	0.05129187	0.068673837	0.746890993	0.455129363	NA
SLC7A1	1898.543083	0.205659304	0.152159329	1.351604956	0.176501724	0.546814589
UBL3	863.1820444	-0.278671112	0.18637709	-1.495200472	0.134862131	0.495146853
KATNAL1	2237.999316	0.116645846	0.140940601	0.827624152	0.407883386	0.74312905
LINC00426	0.340773716	0.033095763	0.063858288	0.518268863	0.604270695	NA
LINC01058	0.365468971	-0.005404551	0.069442266	-0.077827974	0.937964894	NA
HMGB1	2521.365622	-0.139257119	0.126550854	-1.100404412	0.271155957	0.643596483
USPL1	521.9893457	0.097202433	0.170112037	0.571402442	0.567726874	0.829538816
ALOX5AP	14.2500825	-0.37081114	0.245821398	-1.508457536	0.131437467	0.489774724
LINC00398	4.748747261	0.095019789	0.197579426	0.480919451	0.630573748	NA
LINC00545	2.472914008	-0.173388881	0.161853148	-1.071272839	0.284046769	NA
MEDAG	1038.664369	-0.17990716	0.194902122	-0.923064144	0.355973779	0.709599446
HSPH1	2480.260861	-0.234568015	0.143128361	-1.638864677	0.101241446	0.442837704
B3GLCT	139.3584754	-0.402416348	0.190166279	-2.116128848	0.034333851	0.269731967
EEF1DP3	4.026214852	0.009254942	0.16675257	0.055501047	0.955739296	NA
FRY-AS1	1.560964264	0.137116563	0.13755625	0.996803585	0.318859858	NA
FRY	615.179954	0.072376168	0.196234688	0.368824539	0.712258513	0.896256505
ZAR1L	0.463482859	0.02890858	0.0743798	0.388661699	0.697526419	NA
BRCA2	494.7227232	0.044046269	0.148379201	0.29684935	0.766581527	0.916925721
N4BP2L1	14.9810277	0.203314919	0.255012672	0.797273787	0.425292041	0.752414226
N4BP2L2	1092.639129	-0.06582581	0.168908585	-0.389712637	0.696749051	0.888392214
MINOS1P1	5.204645462	-0.058507926	0.222722446	-0.262694341	0.792786179	NA
N4BP2L2-IT2	16.05253188	-0.1249767	0.25579892	-0.488573995	0.625143328	0.857593475
PDS5B	1064.813121	-0.062041351	0.140212576	-0.442480645	0.658141433	0.872891199
KL	2.123991501	0.251790406	0.162158675	1.552740893	0.120485049	NA
STARD13	754.7193409	-0.407144625	0.182587417	-2.22986136	0.025756648	0.238275279
RFC3	95.64090424	-0.324870309	0.242145803	-1.341630969	0.17971568	0.550059824
NBEA	185.2247944	0.371648052	0.181544759	2.047142838	0.040644062	0.293375053
MAB21L1	5.678492973	0.135810916	0.200988082	0.675716265	0.499220807	NA
DCLK1	11.20449725	0.020195591	0.251699789	0.080236823	0.936048904	0.979206711
CCDC169-SOHLH2	0.195082113	-0.023019791	0.063807593	-0.36076884	0.718272259	NA
CCDC169	2.36264233	0.001895663	0.147628169	0.012840791	0.989754812	NA
SPG20	5339.163964	0.077040349	0.195785082	0.393494481	0.6939543	0.887787638
SPG20-AS1	8.124232677	0.104851203	0.240896397	0.435254342	0.663377822	0.875257107
CCNA1	305.1851616	0.029265047	0.212231564	0.137892059	0.890325726	0.963430314
RFXAP	30.15581736	-0.034785648	0.252498364	-0.137765836	0.890425486	0.963430314
SMAD9	174.1523618	0.549202498	0.181892442	3.019380536	0.002532922	0.06064296
ALG5	419.2794443	-0.371731119	0.189471128	-1.961940709	0.049769388	0.325078723
EXOSC8	207.6836655	-0.151282921	0.17511149	-0.863923445	0.387629947	0.732823131
SUPT20H	1641.724823	-0.050222203	0.17129935	-0.293183852	0.769381627	0.918032881
LINC01048	0.848675886	-0.128296713	0.10552437	-1.215801739	0.224060456	NA
LINC00547	3.022963401	-0.04712913	0.156865163	-0.300443575	0.76383883	NA
POSTN	23430.91608	-0.298301584	0.132264606	-2.255339454	0.02411203	0.229621495
TRPC4	62.15405136	-0.188101032	0.232531705	-0.808926387	0.41855749	0.749972755
LINC00571	5.032754587	-0.182361803	0.218419512	-0.834915349	0.403765372	NA
UFM1	2681.246845	-0.108340193	0.142197945	-0.761897039	0.446121457	0.764466444
PROSER1	443.2269693	0.099168318	0.183072011	0.541690221	0.588031927	0.839631056
NHLRC3	337.4479243	0.095917353	0.160394068	0.598010598	0.549832862	0.821036245
LHFP	647.6594114	-0.088046399	0.158628966	-0.555046164	0.578863085	0.835625152
COG6	658.6659465	-0.26706911	0.201163466	-1.327622338	0.184302901	0.553119182
LINC00332	0.195082113	-0.023019791	0.063807593	-0.36076884	0.718272259	NA
LINC00598	2.782325286	0.147049974	0.183221195	0.802581679	0.422216561	NA
FOXO1	290.8480738	0.349535962	0.217477246	1.607230036	0.108003915	0.454210738
MRPS31	251.271868	-0.246093764	0.180933493	-1.360133821	0.17378758	0.541858836
SLC25A15	107.2689238	-0.216801384	0.227601801	-0.952546874	0.340819706	0.701212875
TPTE2P5	13.99437435	0.112607361	0.255212605	0.441229619	0.659046773	0.87352603
SUGT1P3	3.958134103	-0.203898645	0.191580245	-1.064298909	0.287193312	NA
ELF1	1522.040731	0.289175934	0.160582867	1.800789456	0.071736071	0.384070407
WBP4	601.923254	-0.065205479	0.142757335	-0.456757469	0.647845379	0.869002539
KBTBD6	221.5475946	-0.25754275	0.168102716	-1.532055852	0.125508653	0.481193168
LOC101929140	4.890027734	-0.112909618	0.212703061	-0.530832123	0.595535118	NA
KBTBD7	73.54677357	-0.064402547	0.228785493	-0.281497514	0.778328835	0.922235238
MTRF1	87.26215861	-0.054390451	0.229810546	-0.236675175	0.812908795	0.933391154
NAA16	197.2932406	0.115544821	0.191340991	0.603868625	0.54593099	0.819167553
OR7E37P	6.468388959	-0.107686301	0.22655296	-0.475325069	0.634555293	NA
RGCC	139.3223185	-0.354637612	0.201301933	-1.761719854	0.078116642	0.398465195
VWA8	598.407353	-0.007995675	0.160562197	-0.049797993	0.960283366	0.98691604
VWA8-AS1	1.502361827	0.102805627	0.133214081	0.771732437	0.440272915	NA
DGKH	1191.564138	0.161270924	0.162870207	0.990180628	0.322085839	0.68626995
AKAP11	2212.461646	0.26145068	0.143354494	1.823805253	0.06818152	0.376757612
TNFSF11	0.365941802	0.033095761	0.063858289	0.518268841	0.60427071	NA
EPSTI1	2952.287501	0.156111028	0.156722764	0.9960967	0.319203163	0.684292276
DNAJC15	452.2443777	0.114713507	0.185153268	0.619559723	0.535547691	0.812494034
LINC00400	1.365049303	0.013072898	0.13643745	0.095816051	0.923666669	NA
ENOX1	14.9123471	-0.232060268	0.256330929	-0.905315129	0.365298464	0.716838934
CCDC122	89.06142103	-0.258815729	0.214381793	-1.207265435	0.227329938	0.602706999
LACC1	277.8331813	-0.209803874	0.198994837	-1.054318179	0.291737268	0.661458393
SMIM2-AS1	0.843935874	-0.103428071	0.095137947	-1.08713793	0.276975857	NA
SERP2	22.94399103	0.013387738	0.254632834	0.052576639	0.958069231	0.986356535
TSC22D1	2363.561622	-0.035255456	0.12651252	-0.278671678	0.7804968	0.923333617
TSC22D1-AS1	22.30013786	-0.02861656	0.256591095	-0.111525927	0.911199307	0.971722034
NUFIP1	274.2870577	-0.0531815	0.168036351	-0.316488066	0.751632082	0.912407605
GPALPP1	318.261338	-0.165646922	0.16466058	-1.005990158	0.314420304	0.679795409
LOC101929259	2.050672869	0.132481312	0.160095072	0.827516491	0.407944379	NA
GTF2F2	373.8645724	-0.310102421	0.190391271	-1.628763854	0.103363019	0.447572524
KCTD4	3.587748821	-0.314636711	0.182130532	-1.727534131	0.084071781	NA
TPT1	13987.21597	-0.148551529	0.133311087	-1.114322395	0.265140903	0.636719795
SNORA31	0.195082113	-0.023019791	0.063807593	-0.36076884	0.718272259	NA
TPT1-AS1	31.83674685	-0.126980175	0.252468217	-0.502955092	0.614995846	0.85174864
SLC25A30	308.6200772	-1.411973055	0.207331933	-6.81020543	9.75E-12	4.73E-09
COG3	886.7218347	-0.042125796	0.139932983	-0.301042653	0.76338197	0.916331188
ZC3H13	1983.949887	0.429339804	0.157476371	2.72637604	0.0064034	0.109534386
CPB2-AS1	1.235527317	0.056674942	0.113506283	0.499311053	0.61756027	NA
LCP1	4.463876184	-0.069342512	0.206272143	-0.336170027	0.736742654	NA
LRRC63	1.296943514	-0.030300315	0.126495983	-0.239535791	0.810690147	NA
KIAA0226L	2.258097401	0.142928859	0.16077688	0.888988884	0.374009054	NA
LRCH1	507.0793669	0.012047789	0.166841934	0.072210796	0.942434154	0.981311463
ESD	1017.016784	-0.176308819	0.167362691	-1.053453535	0.292133179	0.661458393
HTR2A	0.378654675	0.039865159	0.069924208	0.570119567	0.568596604	NA
LINC00562	2.069193604	-0.162771405	0.164646602	-0.98861078	0.32285361	NA
SUCLA2	497.5557278	-0.16807505	0.185045631	-0.908289751	0.363725156	0.715565166
NUDT15	119.2833944	0.693334226	0.216701387	3.199491404	0.001376703	0.03916691
MED4	276.8520149	-0.2156303	0.203604533	-1.059064337	0.28957048	0.658947283
ITM2B	5364.013819	-0.016583912	0.145455466	-0.114013674	0.909226954	0.970379638
LINC00441	0.699671488	0.040961394	0.085942186	0.476615685	0.633635812	NA
RB1	1656.505324	0.072882845	0.14170391	0.514331923	0.607019946	0.848762541
LPAR6	169.4272443	-0.201086341	0.197086266	-1.020296062	0.307588071	0.672969858
RCBTB2	81.26217331	-0.109924699	0.232321704	-0.473157251	0.636100994	0.86287655
CYSLTR2	0.587051322	0.057963277	0.071797805	0.807312665	0.419486369	NA
FNDC3A	3679.48114	0.273811279	0.141246218	1.938538838	0.052557517	0.334298259
CDADC1	107.4725916	-0.055880437	0.199784572	-0.279703467	0.779705018	0.923061595
CAB39L	308.8078613	-0.15121548	0.165433381	-0.914056638	0.360687086	0.713367824
SETDB2	332.5177483	-0.274660454	0.167098605	-1.643702856	0.100237596	0.44128555
PHF11	1084.462649	0.052633005	0.161858749	0.32517862	0.745045889	0.909762407
RCBTB1	572.7779866	-0.086412461	0.154587033	-0.558989065	0.576169183	0.834440994
EBPL	205.7630109	-0.187479883	0.200670317	-0.934268137	0.350165596	0.706629017
KPNA3	1021.198352	-0.037152326	0.14930972	-0.248827246	0.803494415	0.930721922
CTAGE10P	0.939807421	0.085609226	0.115464464	0.741433535	0.458430617	NA
SPRYD7	395.6755406	0.255053858	0.171969444	1.48313475	0.138038613	0.499783573
DLEU2	14.01245506	0.025935736	0.248583992	0.104333894	0.916904381	0.972892289
MIR3613	1.116045444	-0.094345558	0.111505273	-0.846108488	0.397492226	NA
TRIM13	519.8139975	-0.001772661	0.166057425	-0.010674991	0.991482752	0.997645131
KCNRG	1.452380094	0.010684872	0.119934251	0.089089414	0.92901085	NA
DLEU1	32.22431735	-0.200103328	0.252203391	-0.793420453	0.427532898	0.753747433
ST13P4	3.932327694	0.022446029	0.201426491	0.11143534	0.911271138	NA
RNASEH2B-AS1	1.706864644	-0.033231166	0.137601835	-0.241502347	0.809165798	NA
RNASEH2B	143.6999395	0.102296884	0.202703309	0.504663118	0.61379547	0.851185233
LINC00371	0.28605197	-0.024597818	0.063834524	-0.38533722	0.699987589	NA
FAM124A	22.47492262	0.563752026	0.256549607	2.197438668	0.027989132	0.249917406
INTS6	1690.956554	0.165196134	0.135219521	1.221688501	0.221825446	0.597229112
INTS6-AS1	8.065079824	-0.192350671	0.213459439	-0.901111107	0.367529248	0.718647987
WDFY2	202.1034823	-0.045755212	0.191923226	-0.238403723	0.81156798	0.933002309
DHRS12	22.1417447	-0.318356632	0.256062856	-1.243275331	0.213766391	0.58710119
ATP7B	53.79041777	0.392522987	0.237973205	1.649441951	0.099057126	0.439646821
ALG11	144.673188	-0.039034301	0.183643072	-0.21255526	0.831673871	0.940847931
UTP14C	751.286617	0.184797902	0.178530962	1.035102821	0.300620895	0.667888181
NEK5	7.941106491	0.165447866	0.236605221	0.699257039	0.48439141	0.786986202
NEK3	97.29023617	-0.138801275	0.206310708	-0.672777851	0.501088631	0.796156594
MRPS31P5	76.94577624	0.222224926	0.22003495	1.009952856	0.312517877	0.678252571
LOC103191607	0.621285674	0.063414943	0.090952509	0.69723138	0.485658004	NA
THSD1	249.4965667	0.319780491	0.219914446	1.454113162	0.145914935	0.510332086
VPS36	960.5998922	-0.284456256	0.138227841	-2.057879609	0.039601692	0.289228466
CKAP2	1140.208381	0.183301546	0.151213694	1.21220202	0.225435058	0.600057029
HNRNPA1L2	144.4964683	0.104784485	0.191233829	0.547939061	0.583733747	0.837981128
SUGT1	1481.273002	0.130652907	0.175252441	0.745512619	0.455961885	0.768356377
PCDH17	4.631374194	0.003674748	0.206080959	0.017831575	0.985773216	NA
DIAPH3	219.1788682	-0.516249015	0.169723812	-3.04170056	0.002352458	0.057954845
TDRD3	370.1061131	0.20811737	0.201091652	1.03493789	0.300697918	0.667933577
OR7E156P	4.072717414	-0.345579192	0.196451574	-1.759106253	0.078559463	NA
LOC102723968	0.365941802	0.033095761	0.063858289	0.518268841	0.60427071	NA
PCDH9	116.4882362	-0.08666569	0.200192605	-0.432911542	0.665079034	0.87619971
LINC00364	23.93373981	-0.022776772	0.256906931	-0.088657679	0.929353967	0.976683509
DACH1	16.25357312	-0.080102138	0.253655054	-0.315791613	0.752160685	0.912456124
MZT1	197.1352478	-0.307542299	0.220309016	-1.395958747	0.162726918	0.529345696
BORA	82.89953288	-0.251031143	0.221367775	-1.134000391	0.256794384	0.629329037
DIS3	2326.706282	0.017868858	0.136662282	0.130751935	0.895971547	0.965400291
PIBF1	309.0707769	-0.318114942	0.219255957	-1.450883918	0.146812187	0.511645932
KLF5	313.4742552	0.624352957	0.220307602	2.834005505	0.004596854	0.089701858
KLF12	844.267072	0.29659384	0.166843966	1.777671961	0.075457747	0.392432165
LINC00381	0.953121954	0.113420301	0.0975313	1.162911815	0.244865283	NA
CTAGE11P	0.377021827	-0.027106988	0.06387584	-0.424369972	0.671296016	NA
TBC1D4	381.3400141	0.225832165	0.150653986	1.499012219	0.133870462	0.49369346
COMMD6	445.5147125	-0.316816384	0.188669203	-1.679216212	0.093109913	0.427049482
UCHL3	365.6632185	-0.065208236	0.171465934	-0.380298488	0.703723858	0.89202993
LMO7-AS1	23.94872097	-0.005573077	0.255447548	-0.021816914	0.982594002	0.99421844
LMO7	4204.200111	-0.026239891	0.157480641	-0.166622962	0.867666725	0.955450831
LMO7DN	1.949664881	0.138122806	0.118747708	1.163161872	0.244763833	NA
LMO7DN-IT1	0.565532741	-0.053349196	0.070330625	-0.758548583	0.44812264	NA
KCTD12	405.366774	0.014957496	0.169191981	0.088405464	0.929554419	0.976743204
IRG1	1.686642221	-0.188156771	0.142321779	-1.322051846	0.186150887	NA
CLN5	490.5291726	-0.254170053	0.188928782	-1.345322036	0.17852126	0.550012696
FBXL3	1774.18822	0.350168906	0.212522951	1.647675719	0.099419233	0.440104868
MYCBP2	2325.062761	0.071844193	0.138394891	0.519124604	0.603673852	0.846866986
MYCBP2-AS1	0.622085674	0.00961708	0.090610736	0.106136207	0.915474284	NA
SLAIN1	1.212673687	-0.024943251	0.123483798	-0.201996148	0.839919735	NA
EDNRB-AS1	0.556052716	-0.06670677	0.078901316	-0.845445595	0.397862097	NA
EDNRB	24.686576	-0.849743329	0.255457675	-3.326356621	0.000879893	0.029042868
RNF219-AS1	0.372281815	-0.031679453	0.069054765	-0.458758392	0.646407677	NA
RNF219	1180.081728	0.200353981	0.208294094	0.961880278	0.336109746	0.698145172
RBM26	1351.454046	0.105542515	0.151555391	0.696395651	0.486181086	0.787392016
RBM26-AS1	49.26297869	0.253553991	0.237997506	1.065364068	0.286711211	0.657111467
NDFIP2	1028.237297	-0.192765815	0.137478596	-1.40215147	0.16087002	0.526642129
LINC01068	0.817640618	0.042376243	0.10811631	0.391950509	0.695094782	NA
SPRY2	2456.038906	0.302886899	0.224850144	1.347061173	0.177960532	0.549021159
SLITRK1	0.560792729	-0.067105208	0.079101309	-0.84834511	0.396245802	NA
LINC00433	0.391367548	0.033095761	0.063858289	0.518268838	0.604270712	NA
MIR17HG	14.59382296	0.130033261	0.248800076	0.522641564	0.601223711	0.845244874
GPC6	1061.449912	-0.163370404	0.138754378	-1.177407202	0.239033017	0.615296232
TGDS	197.1166677	-0.291764782	0.214433518	-1.360630482	0.173630494	0.541808417
GPR180	879.0332254	0.550948797	0.152366093	3.6159541	0.000299243	0.013430399
ABCC4	666.6226324	-0.393115469	0.154508198	-2.54430169	0.010949647	0.149502255
DZIP1	784.4548938	-0.087931641	0.143308537	-0.61358271	0.539491112	0.81387159
DNAJC3-AS1	7.186266882	-0.080643179	0.236350311	-0.341201917	0.73295158	0.904483533
DNAJC3	1870.726644	-0.385614104	0.144758322	-2.663847579	0.007725256	0.121171572
UGGT2	428.9893847	-0.392070273	0.201255282	-1.94812414	0.051400111	0.330804595
HS6ST3	17.40345752	0.118401985	0.256886799	0.460911129	0.644862367	0.868007852
MBNL2	2023.777671	-0.893653789	0.136792977	-6.532892316	6.45E-11	2.58E-08
RAP2A	986.0828886	-0.225120222	0.143246265	-1.571560848	0.116052432	0.468609038
IPO5	2959.65649	-0.12097612	0.140297762	-0.862281186	0.388532803	0.733433869
FARP1	1330.22902	0.193613227	0.158710256	1.219916294	0.222496608	0.597852475
STK24	3841.755074	0.171219125	0.174964632	0.978592776	0.32778123	0.691084798
DOCK9	265.8681076	0.449701322	0.17797501	2.526766662	0.011511796	0.154539893
DOCK9-AS2	1.991402159	-0.03318481	0.143238308	-0.231675522	0.816790045	NA
UBAC2-AS1	6.161899126	-0.332075019	0.228018879	-1.456348796	0.145296223	NA
UBAC2	500.7438548	-0.245081495	0.163736502	-1.496804264	0.134444197	0.494552462
GPR183	30.62053376	-1.51945032	0.256797344	-5.91692382	3.28E-09	8.75E-07
FKSG29	1.983737555	-0.006976248	0.149167328	-0.046767936	0.962698185	NA
MIR623	0.464282859	-0.014456114	0.082696606	-0.174809033	0.86122969	NA
LINC01232	3.203154326	-0.042077272	0.188967097	-0.222669834	0.823792481	NA
TM9SF2	2608.675202	0.064307297	0.148139178	0.434100537	0.664215436	0.875852391
CLYBL	16.18562509	0.000689288	0.254205542	0.00271154	0.997836507	0.999453389
CLYBL-AS2	0.365941802	0.033095761	0.063858289	0.518268841	0.60427071	NA
ZIC2	0.358897772	0.003534625	0.068724835	0.051431553	0.958981642	NA
PCCA	110.1569822	-0.090835528	0.207933458	-0.436849023	0.662220844	0.874601679
GGACT	68.5683719	0.789781743	0.226690825	3.483959898	0.000494054	0.018767133
TMTC4	131.9299224	0.071990856	0.201042717	0.35808736	0.720277938	0.899371929
NALCN-AS1	0.918054506	-0.058025305	0.093277555	-0.622071464	0.533894878	NA
NALCN	368.7756089	-0.248297458	0.192729321	-1.288322177	0.197633836	0.568795059
ITGBL1	1591.933586	-0.217922596	0.139365518	-1.563676572	0.117893542	0.471456624
FGF14	19.34785172	-0.367616073	0.256703673	-1.432063937	0.152125524	0.517447475
FGF14-IT1	0.855848747	-0.068468641	0.103967743	-0.658556574	0.510180557	NA
FGF14-AS2	2.859523796	0.035467725	0.16599981	0.213661239	0.83081124	NA
TPP2	1401.172059	0.038232451	0.159468866	0.239748685	0.81052509	0.9328254
CCDC168	4.647378987	0.03677567	0.206019399	0.178505859	0.85832572	NA
TEX30	93.42019835	0.252978357	0.232861911	1.086387876	0.277307423	0.648253761
KDELC1	359.2681232	0.053953057	0.158850046	0.339647729	0.73412183	0.904590461
BIVM	144.8886696	-0.157876227	0.221490886	-0.712788819	0.475976445	0.781267795
ERCC5	38.36696633	-0.283147972	0.255160418	-1.109686111	0.26713431	0.639283917
METTL21EP	7.617818757	0.360853556	0.234332473	1.539921254	0.123579549	0.480126154
LINC00460	3.929805825	-0.404445893	0.18864252	-2.143980554	0.032034445	NA
EFNB2	161.5226471	0.190330618	0.198565772	0.958526818	0.337797175	0.699522167
ARGLU1	427.5804842	-0.088941485	0.165613265	-0.537043242	0.591237745	0.84045631
FAM155A	115.0289683	0.232295427	0.222596212	1.043573138	0.296682926	0.665005953
FAM155A-IT1	2.325182441	-0.008128813	0.167871262	-0.0484229	0.961379209	NA
LIG4	466.8141529	-0.19355273	0.186308912	-1.038880685	0.29886023	0.667296632
ABHD13	335.3615935	-0.047355972	0.190710968	-0.248312788	0.803892406	0.930903115
TNFSF13B	909.1583129	0.18426004	0.189743513	0.971100605	0.331498183	0.694799187
MYO16	1.306387545	-0.146440249	0.131704211	-1.11188737	0.26618658	NA
IRS2	134.9306123	-0.469467655	0.226414157	-2.073490732	0.038126633	0.283209893
COL4A1	11181.65119	-0.781008337	0.131461344	-5.940973313	2.83E-09	7.71E-07
COL4A2	7123.526791	-0.420938385	0.17964235	-2.343202393	0.019119009	0.202176825
MIR8073	0.367541802	-0.027106986	0.06387584	-0.424369942	0.671296039	NA
RAB20	79.491375	0.292687392	0.22438588	1.304393092	0.192099589	0.562294945
CARKD	250.9960436	-0.254074939	0.197471746	-1.286639454	0.198219985	0.569308258
CARS2	502.2500028	0.158177288	0.156606189	1.010032164	0.31247988	0.678252571
ING1	319.202277	0.101502711	0.209286479	0.484994116	0.627680519	0.858770123
LINC00346	10.93102736	0.134583397	0.243004911	0.553829947	0.579695231	0.835854405
ANKRD10	176.8489476	-0.250397974	0.178165295	-1.405425084	0.159894912	0.525208215
ARHGEF7	618.5389647	-0.770246562	0.153863143	-5.00604983	5.56E-07	7.95E-05
LOC101060553	4.100476229	0.339593768	0.188404395	1.802472649	0.071471074	NA
TEX29	0.943585755	-0.079183845	0.106738235	-0.741850802	0.458177737	NA
TUBGCP3	229.9464914	-0.168200125	0.171843436	-0.978798659	0.327679472	0.691034559
ATP11A	958.2661733	0.147039499	0.145671275	1.009392543	0.312786413	0.678294121
F10	71.11713043	0.120965131	0.233375178	0.518329035	0.604228719	0.847191086
PCID2	388.0697856	-0.064114927	0.15532973	-0.412766616	0.679777612	0.880576848
CUL4A	1677.144432	0.120508211	0.141497417	0.851663677	0.394400786	0.73648904
LAMP1	2698.048243	-0.258522686	0.143040123	-1.807343851	0.070708683	0.381655796
GRTP1	4.467412875	-0.161464409	0.200964751	-0.803446412	0.421716758	NA
LOC101928841	14.11517613	-0.073862661	0.25518054	-0.289452562	0.772235077	0.919581858
ADPRHL1	13.34227554	-0.18340701	0.25161656	-0.728914703	0.46605384	0.775748614
DCUN1D2	118.6841492	0.242819184	0.202746629	1.197648439	0.23105391	0.607404238
TMCO3	1036.103792	-0.064610023	0.131130494	-0.492715469	0.622213646	0.855646008
TFDP1	1221.175071	0.017376522	0.135984174	0.127783418	0.898320373	0.966598679
LINC00552	0.293224831	0.005413385	0.0640205	0.084557063	0.932613536	NA
TMEM255B	6.63226367	-0.056641756	0.225601598	-0.251069833	0.801760119	NA
GAS6-AS1	1.953399661	-0.068569148	0.144145908	-0.475692647	0.63429336	NA
GAS6	979.3754174	-0.258881122	0.189481018	-1.366264151	0.171856069	0.540077876
GAS6-AS2	52.3995979	-0.278938778	0.237341867	-1.175261581	0.23989008	0.616039749
LINC00452	1.831695501	0.164210304	0.146283124	1.122551253	0.261628129	NA
LINC00565	12.33792974	-0.018124179	0.23195838	-0.07813548	0.937720284	0.979534577
RASA3	1038.179999	0.059162205	0.137716277	0.429594862	0.667490375	0.87619971
CDC16	788.4241348	-0.018756602	0.15734899	-0.11920383	0.905113872	0.969108224
MIR548AR	0.92593453	0.020463032	0.093487644	0.218884884	0.826739722	NA
UPF3A	334.9694935	0.079614427	0.177714227	0.447991299	0.654159476	0.871500059
CHAMP1	839.0524564	0.290917437	0.19927925	1.459848112	0.144331822	0.508986321
POTEM	7.283787777	-0.143520276	0.216707057	-0.662277814	0.507793193	0.799616775
DUXAP10	1.097954236	0.158901778	0.113810825	1.396192131	0.162656646	NA
LINC01296	5.167844573	0.187534207	0.205914564	0.910737946	0.362433465	NA
TTC5	188.5027751	-0.067717452	0.182414144	-0.371229174	0.710466845	0.895278509
CCNB1IP1	238.9019473	-0.410973771	0.165460769	-2.483813974	0.012998369	0.163822818
RPPH1	39530.88065	-0.063089158	0.185847174	-0.339467945	0.734257241	0.904590461
PARP2	352.9251096	-0.094192516	0.163346397	-0.576642753	0.564180812	0.828273223
TEP1	650.6751352	-0.04652511	0.150337246	-0.30947161	0.756962805	0.914254828
OSGEP	121.7697511	-0.34754263	0.21182366	-1.640716761	0.100856224	0.442530587
APEX1	1414.500274	0.044946294	0.166184706	0.270459871	0.786806485	0.925538071
TMEM55B	209.8005445	0.17787126	0.175952369	1.010905742	0.312061545	0.677911335
PNP	1245.354935	-0.081711799	0.139285818	-0.586648375	0.557439887	0.824249757
ANG	24.5896492	-0.771512437	0.255332382	-3.021600443	0.002514422	0.060519691
RNASE4	232.1135261	0.18233157	0.192227965	0.948517402	0.342866118	0.702258341
METTL17	207.4688368	-0.156322077	0.188825667	-0.827864558	0.407747209	0.742992669
NDRG2	2.47424591	-0.136238288	0.162802599	-0.836831161	0.402687479	NA
ARHGEF40	1237.394127	-0.012842023	0.158779668	-0.080879521	0.935537766	0.979021015
ZNF219	21.51251813	-0.071109392	0.255863393	-0.277919367	0.781074257	0.92364062
TMEM253	0.732141264	0.094174707	0.089337427	1.054146175	0.291815998	NA
LINC00641	87.21965456	0.23225909	0.212830821	1.091285033	0.275147481	0.647358235
HNRNPC	13141.52848	0.03663872	0.168283757	0.217719886	0.827647369	0.939105262
SUPT16H	3100.913208	0.353134759	0.142577169	2.476797379	0.013256714	0.165709753
CHD8	4764.718959	0.278817035	0.171982407	1.6211951	0.104975803	0.449545304
SNORD9	0.804256575	0.088497298	0.101010124	0.876123051	0.380963143	NA
SNORD8	0.858757572	-0.063100131	0.101401705	-0.622278798	0.53375856	NA
RAB2B	630.396447	0.203453331	0.149120247	1.364357521	0.17245507	0.540175651
TOX4	1335.434353	-0.021063018	0.144559348	-0.145704985	0.884154286	0.960645962
METTL3	363.2219632	-0.128316478	0.176897449	-0.725372121	0.468223772	0.777525093
SALL2	106.1480442	0.344425017	0.199448938	1.726883186	0.084188645	0.409302393
DAD1	1731.279652	-0.226902319	0.140972219	-1.60955343	0.107495382	0.452966714
ABHD4	219.5021911	-0.442983463	0.207277444	-2.137152281	0.032585608	0.263483369
OXA1L	875.959904	0.22077812	0.146519613	1.506816153	0.131857788	0.490329247
SLC7A7	17.18011214	-0.116871757	0.249270901	-0.468854392	0.639173718	0.864129504
MRPL52	307.675981	-0.310867998	0.179661506	-1.730298303	0.083576993	0.408921501
MMP14	11363.5191	-0.445499646	0.153129256	-2.909304588	0.003622338	0.077118905
LRP10	2806.383799	-0.072264025	0.169638465	-0.425988443	0.670116268	0.87712536
REM2	0.652122602	0.013842765	0.099448421	0.139195419	0.889295728	NA
RBM23	959.6126332	0.107831357	0.157363721	0.685236448	0.493194728	0.791041114
PRMT5-AS1	0.846844699	-0.120479201	0.102454794	-1.175925471	0.239624659	NA
PRMT5	1207.124219	0.260567512	0.151583149	1.718974134	0.085619082	0.412627503
LOC101926933	0.195082113	-0.023019791	0.063807593	-0.36076884	0.718272259	NA
HAUS4	133.8099646	-0.144121164	0.205884996	-0.700008097	0.483922248	0.7866562
AJUBA	165.5208475	-0.389225511	0.231476677	-1.68148911	0.09266795	0.426129774
C14orf93	46.31238009	0.062629828	0.243781978	0.256909178	0.797248885	0.929110257
PSMB5	767.6528474	-0.261338758	0.187485741	-1.393912713	0.163343965	0.529626719
CDH24	71.94302163	-0.198923526	0.2393657	-0.831044407	0.405948544	0.742992669
ACIN1	2255.846856	0.263759163	0.1491735	1.768136853	0.077038028	0.396056888
C14orf119	909.4983864	-0.278887144	0.189023431	-1.475410445	0.140102229	0.50265203
SLC7A8	124.8011031	0.337073243	0.214449719	1.57180548	0.11599567	0.468609038
HOMEZ	383.5479176	0.082616012	0.194812115	0.424080465	0.671507132	0.877132406
PPP1R3E	30.33866211	0.123587944	0.25006208	0.494229049	0.621144427	0.855003919
BCL2L2	350.1259367	0.140596361	0.157381768	0.893345923	0.371671953	0.720751617
BCL2L2-PABPN1	0.365941802	0.033095761	0.063858289	0.518268841	0.60427071	NA
PABPN1	39.25717923	0.000115805	0.245312008	0.000472074	0.99962334	0.999757056
SLC22A17	73.84844688	-0.064098562	0.236912572	-0.270557876	0.786731098	0.925538071
EFS	25.90777182	0.256546879	0.252593601	1.015650744	0.309795732	0.675579242
NGDN	530.9791574	0.281266829	0.184307286	1.526075469	0.126991071	0.484256234
THTPA	181.8108102	0.136801697	0.211472188	0.6469016	0.51769563	0.803175784
ZFHX2	81.25076797	0.273252284	0.224428711	1.217546017	0.223396539	0.59872985
AP1G2	120.6268011	0.054056401	0.216017978	0.250240287	0.802401531	0.930410848
LOC102724814	89.42343243	0.360399997	0.219018167	1.645525579	0.099861472	0.441108662
DHRS2	61.8208003	-0.455661676	0.243238898	-1.873309248	0.061025694	0.358335767
DHRS4-AS1	95.29827283	-0.102810483	0.201267164	-0.510815977	0.609479921	0.849511586
DHRS4	128.2321959	-0.24666031	0.196967488	-1.252289464	0.210464407	0.583788404
DHRS4L2	73.98003515	-0.264438881	0.225960809	-1.170286488	0.241885698	0.618308947
DHRS4L1	3.121122154	0.01618921	0.177633531	0.091138257	0.927382734	NA
NRL	4.523794756	0.031471645	0.208678823	0.150813794	0.880122604	NA
PCK2	95.30674352	-0.090505857	0.234547556	-0.38587423	0.699589817	0.889810618
DCAF11	510.2524946	0.205973422	0.184633147	1.115582036	0.264601085	0.636117189
FITM1	0.293224831	0.005413385	0.0640205	0.084557063	0.932613536	NA
PSME1	3718.599422	0.353225563	0.200441494	1.762237724	0.078029141	0.398168213
EMC9	36.02021395	0.297297783	0.244968355	1.213617096	0.224893976	0.599309177
PSME2	2384.527816	0.017362193	0.129152134	0.134432103	0.893060898	0.964341341
RNF31	587.2565093	-0.021627761	0.147425951	-0.146702535	0.883366818	0.960340983
IRF9	1708.014032	0.008429727	0.129749247	0.064969368	0.94819839	0.983265968
REC8	34.24130632	-0.11915898	0.255213734	-0.466898777	0.640572301	0.865126678
IPO4	420.8927327	-0.070159978	0.156294778	-0.448895215	0.653507248	0.871364356
TM9SF1	989.7589976	0.029357865	0.150249667	0.19539388	0.845084608	0.946632736
CHMP4A	522.4111199	0.289386172	0.201254149	1.437914068	0.150458438	0.515953548
MDP1	2.950570472	-0.104400857	0.17941732	-0.5818884	0.560641855	NA
NEDD8	557.8346808	-0.488747793	0.192316342	-2.541374216	0.011041767	0.150156987
GMPR2	713.0002668	-0.035745449	0.188831713	-0.189297913	0.849859331	0.948377451
TINF2	786.5752331	0.012680179	0.13801997	0.091872057	0.926799693	0.975733454
TGM1	16.2537652	-0.023096641	0.2566746	-0.089984133	0.928299824	0.976254683
RABGGTA	258.3327974	0.173894454	0.195241712	0.890662411	0.373110306	0.722126678
DHRS1	138.4025159	-0.036192028	0.215293754	-0.168105334	0.866500413	0.955015691
NOP9	1068.248687	-0.026157583	0.141617631	-0.184705696	0.853459878	0.949149565
CIDEB	14.10770051	0.099033506	0.253960499	0.389956337	0.696568834	0.888392214
LTB4R2	8.846532981	0.375021886	0.242461478	1.546727707	0.121928919	0.47825537
LTB4R	41.76156992	0.106380045	0.236795124	0.449249303	0.653251825	0.871194622
ADCY4	0.586449662	0.021347193	0.080853819	0.26402207	0.791762913	NA
RIPK3	1.92814605	-0.011464925	0.148730117	-0.077085428	0.938555585	NA
NFATC4	680.6289841	0.423659738	0.164614241	2.573651795	0.010063149	0.142254436
NYNRIN	213.893627	0.385888215	0.176135715	2.190857282	0.028462122	0.251828199
CBLN3	66.60342013	0.483824689	0.241156854	2.006265547	0.044827924	0.308861179
KHNYN	996.3989514	-0.040968217	0.131351387	-0.311897866	0.755118145	0.913842809
SDR39U1	73.3245377	-0.160520525	0.215187842	-0.745955363	0.45569438	0.768285131
LOC101927045	83.1071428	-0.009442213	0.207392905	-0.045528139	0.963686346	0.98756635
STXBP6	115.3332967	0.11750726	0.205059459	0.573039939	0.566617652	0.829052516
NOVA1	40.59878473	0.16806345	0.255120177	0.658761889	0.510048684	0.800522884
FOXG1-AS1	0.64885376	-0.079053108	0.083813747	-0.943199783	0.345578725	NA
FOXG1	30.02796954	-0.357399096	0.255657941	-1.397958127	0.162125642	0.528462752
LINC01551	8.692422161	0.175780403	0.238177893	0.738021489	0.460501391	0.771986985
PRKD1	250.7073187	0.082294814	0.221126133	0.372162317	0.709772001	0.894881275
G2E3	653.9565125	-0.077492969	0.166517933	-0.465373113	0.641664285	0.865632229
SCFD1	1398.437139	-0.041090488	0.144701161	-0.28396792	0.776434965	0.921867675
COCH	0.365468971	-0.005404551	0.069442266	-0.077827974	0.937964894	NA
LOC100506071	3.534190607	0.086519852	0.195331492	0.442938571	0.657810167	NA
STRN3	1078.362102	0.123212775	0.15053656	0.818490704	0.413077048	0.746053286
AP4S1	84.32550755	-0.056085636	0.218967074	-0.256137306	0.797844816	0.929247316
HECTD1	3019.894101	-0.300835255	0.140955215	-2.134261254	0.032821401	0.26394928
HEATR5A	970.471747	-0.151215609	0.145445372	-1.039672885	0.298491902	0.667110123
LOC101927124	0.633998547	0.064717047	0.091529036	0.707065752	0.479525618	NA
DTD2	237.2949741	-0.342642865	0.200139238	-1.712022432	0.086892535	0.415197322
NUBPL	140.0638367	-0.093291193	0.201256361	-0.463544071	0.642974433	0.8667535
ARHGAP5-AS1	16.69059269	-0.25934513	0.255746595	-1.014070705	0.310549015	0.676343972
ARHGAP5	1735.504513	-0.578759559	0.174467413	-3.317293185	0.000908942	0.029641966
AKAP6	272.0332273	-0.826315217	0.169665921	-4.870248626	1.11E-06	0.0001486
NPAS3	21.46943546	-0.369658581	0.256893914	-1.43895422	0.150163494	0.515544901
EGLN3	3.475306119	-0.110337187	0.167337166	-0.65937048	0.509657894	NA
SPTSSA	291.9254287	-0.007549799	0.192070746	-0.039307385	0.968645319	0.989444346
EAPP	470.2754125	0.067598904	0.150103364	0.450349029	0.652458792	0.870961207
SNX6	3556.175695	0.103458742	0.150854656	0.685817358	0.492828289	0.791041114
CFL2	960.4706996	0.193093042	0.157133515	1.228846955	0.219129193	0.593613126
BAZ1A	2033.722988	-0.053238257	0.152784316	-0.348453675	0.727499498	0.901811312
SRP54	2322.053575	0.020220827	0.139785779	0.144655822	0.884982621	0.960645962
FAM177A1	728.6009132	-0.154204272	0.158110906	-0.975291812	0.329415531	0.692704779
LOC101927178	5.215748147	0.2238724	0.21066321	1.062702882	0.287916714	NA
PPP2R3C	331.3044783	-0.113688419	0.175813348	-0.646642706	0.517863212	0.803175784
KIAA0391	873.2461904	-0.069848707	0.188604426	-0.370345003	0.711125446	0.895674256
PSMA6	1510.008759	-0.448688801	0.203487789	-2.204991281	0.027454706	0.24758392
NFKBIA	1201.045271	0.099492315	0.195554942	0.508769115	0.61091407	0.850078834
RALGAPA1	752.8217137	-0.058764422	0.153025094	-0.384018203	0.700964956	0.890764019
BRMS1L	66.75798269	-0.012372913	0.225489861	-0.05487126	0.956241029	0.986016923
PTCSC3	2.003854475	0.141395014	0.150629715	0.938692702	0.347888541	NA
MBIP	200.2054727	-0.477922854	0.172322386	-2.773422915	0.005546998	0.100044597
PAX9	3.577333273	0.342359	0.180893223	1.892602689	0.058410726	NA
SLC25A21	43.2117782	0.160759856	0.245926904	0.653689585	0.513311815	0.802473768
SLC25A21-AS1	20.90294657	0.197825691	0.255582786	0.774018056	0.438920114	0.759333929
MIPOL1	317.0217549	-0.084228455	0.167550043	-0.502706256	0.61517081	0.851818333
FOXA1	13.81306805	-0.419209763	0.253564316	-1.653267972	0.098276338	0.438616933
TTC6	5.218700676	-0.147550306	0.217458598	-0.678521373	0.497441177	NA
SSTR1	406.1257843	-0.167375134	0.184404217	-0.907653507	0.364061315	0.715772932
CLEC14A	0.75730935	0.096505666	0.090375229	1.067833147	0.285595783	NA
LINC00639	0.365941802	0.033095761	0.063858289	0.518268841	0.60427071	NA
SEC23A	5080.080152	-0.19181249	0.142322499	-1.347731328	0.177744812	0.548729103
GEMIN2	84.33311583	-0.196868469	0.221290011	-0.889640104	0.373659165	0.722126678
TRAPPC6B	969.0258682	0.078328678	0.156940759	0.499097103	0.617710978	0.853513939
PNN	1136.489478	0.231780889	0.158347521	1.463748138	0.143262777	0.507748374
MIA2	1.69811511	0.022432544	0.146993269	0.152609326	0.87870637	NA
CTAGE5	765.1268505	-0.443835615	0.146947343	-3.020371824	0.002524645	0.060551416
LOC100288846	3.74415347	0.11517679	0.187333087	0.614823531	0.538671267	NA
FBXO33	411.144983	-0.365313591	0.192878263	-1.894011205	0.058223523	0.352217239
LRFN5	192.1305959	0.240202658	0.172902898	1.389234423	0.164761477	0.531197566
FSCB	0.195082113	-0.023019791	0.063807593	-0.36076884	0.718272259	NA
C14orf28	47.67202031	-0.112159647	0.246663762	-0.454706625	0.649320314	0.869344965
KLHL28	580.8832467	-0.364105133	0.188064317	-1.936067077	0.052859486	0.33481795
FAM179B	430.999026	0.053006735	0.16493728	0.321375103	0.747926148	0.910812903
PRPF39	450.4307338	0.376031402	0.166355838	2.260404003	0.023796188	0.228695664
SNORD127	0.488908605	0.029802144	0.075524385	0.394602931	0.69313595	NA
FKBP3	433.5630479	-0.230138673	0.239978289	-0.958997892	0.337559807	0.699447786
FANCM	165.9509244	-0.5736545	0.20583791	-2.786923461	0.005321105	0.097786082
MIS18BP1	587.5195215	-0.319792737	0.177305071	-1.803629952	0.071289337	0.382656757
LINC00871	0.560792729	-0.067105208	0.079101309	-0.84834511	0.396245802	NA
RPS29	2187.899694	0.292544492	0.228093849	1.282561951	0.199645588	0.57102817
RN7SL1	123307.8358	0.137156762	0.192926921	0.710925986	0.477130102	0.78173027
LRR1	106.9466385	-0.343716924	0.218455697	-1.573394186	0.115627572	0.468539737
RPL36AL	7323.966415	0.186647679	0.256303173	0.728230074	0.466472759	0.77625588
MGAT2	1956.568803	0.041078076	0.174724533	0.235101937	0.814129616	0.933503258
DNAAF2	119.1420555	-0.091561531	0.211904112	-0.432089448	0.665676404	0.87619971
POLE2	42.5441512	-0.244925303	0.241361063	-1.014767253	0.310216787	0.676172157
KLHDC1	34.5527096	-0.178097285	0.246223228	-0.723316347	0.469485552	0.778034688
KLHDC2	214.8217427	-0.209933559	0.207956541	-1.009506884	0.312731602	0.678294121
NEMF	1238.038114	-0.229152092	0.158197801	-1.448516291	0.147472713	0.512432292
RN7SL2	64943.78637	-0.065872041	0.170007666	-0.387465123	0.6984119	0.889351039
ARF6	3259.736538	0.313222222	0.188769329	1.659285559	0.097058264	0.436769204
LINC01588	65.58344291	-0.148877056	0.23835714	-0.624596588	0.53223586	0.810825906
LINC01599	4.514281865	-0.159227778	0.20494525	-0.776928364	0.437201036	NA
VCPKMT	72.92101838	0.01407553	0.221149185	0.063647215	0.949251135	0.983344915
SOS2	1074.620239	-0.064151986	0.141658738	-0.452862896	0.65064747	0.870025069
L2HGDH	121.4328606	-0.013090233	0.201429024	-0.064986826	0.948184489	0.983265968
ATP5S	19.60393021	-0.302715412	0.256896926	-1.178353578	0.238655676	0.614906886
CDKL1	70.82951736	0.102999514	0.21987037	0.468455636	0.639458789	0.864155826
MAP4K5	1584.584474	0.069937819	0.149198288	0.468757516	0.63924297	0.864129504
ATL1	91.70344019	0.227017541	0.223934423	1.013767951	0.310693492	0.676343972
SAV1	567.6205313	-0.039367159	0.156672952	-0.251269659	0.801605631	0.929996841
NIN	1414.587807	0.024385668	0.137870059	0.176874286	0.859607137	0.95139867
PYGL	2162.157707	0.188453532	0.125208948	1.505112337	0.132295198	0.491353319
TRIM9	5.411709958	-0.139327549	0.222897902	-0.625073397	0.531922887	NA
TMX1	1020.867869	-0.548492684	0.206982853	-2.649942619	0.008050544	0.124833924
LINC00640	0.463611689	0.035480459	0.082435189	0.430404296	0.666901571	NA
FRMD6-AS2	1.671529347	-0.025414464	0.13670595	-0.185906053	0.852518435	NA
FRMD6	11550.4898	0.334920831	0.124061081	2.699644626	0.006941358	0.114418818
FRMD6-AS1	23.53534209	0.074900734	0.25689647	0.291559997	0.770623065	0.919016207
GNG2	786.495669	-0.112897301	0.157132735	-0.718483646	0.472459128	0.778973288
C14orf166	4156.923403	0.125688305	0.210067057	0.598324682	0.549623311	0.820975325
NID2	1773.017149	-0.115594722	0.176675607	-0.654276636	0.512933595	0.802473768
PTGER2	135.2190897	-0.191301367	0.241600737	-0.791807878	0.428472708	0.754252726
TXNDC16	56.10710481	0.195867886	0.229838083	0.852199442	0.394103406	0.736284136
GPR137C	5.871466511	0.166704523	0.22302398	0.747473534	0.454777772	NA
ERO1A	8830.049711	0.326483466	0.15456723	2.112242457	0.034665659	0.270637525
PSMC6	1359.659855	0.000138578	0.133739035	0.001036186	0.999173244	0.99971838
STYX	747.2927114	0.061497354	0.181347916	0.339112549	0.734524945	0.904590461
GNPNAT1	877.3357876	-0.188914727	0.170974059	-1.104932102	0.269189011	0.641440575
FERMT2	5019.170591	0.022975849	0.144332716	0.159186699	0.873521783	0.956941024
DDHD1	767.0912362	-0.14798498	0.16619091	-0.890451709	0.373223387	0.722126678
LOC101927620	3.055122712	-0.259414916	0.176439935	-1.470273243	0.141487765	NA
BMP4	12.81757339	-0.294178484	0.251422748	-1.170055162	0.241978771	0.618327532
CDKN3	79.4632563	0.592364427	0.243844402	2.429272205	0.015129169	0.179154096
CNIH1	912.4287127	-0.17613168	0.19829416	-0.88823433	0.374414716	0.722222088
GMFB	1220.547117	-0.352489289	0.226892622	-1.553551128	0.120291525	0.475204041
CGRRF1	133.5812655	0.335411234	0.194121101	1.727845313	0.084015961	0.409302393
SAMD4A	735.0640284	0.322635165	0.151299965	2.132420617	0.032972284	0.264791058
GCH1	112.5607144	0.224945392	0.218548958	1.029267741	0.303353878	0.669954691
WDHD1	322.2486177	-0.207029535	0.1946275	-1.063721904	0.287454699	0.65765418
SOCS4	528.2613123	0.332374288	0.18688372	1.778508515	0.075320375	0.392432165
MAPK1IP1L	4464.592918	0.389988647	0.205732978	1.8956059	0.058012177	0.351406499
LGALS3	427.1576969	0.392810621	0.1794153	2.189393099	0.028568281	0.251828199
DLGAP5	184.4916666	-0.335500266	0.18866016	-1.778331287	0.075349461	0.392432165
FBXO34	585.0908674	0.054826308	0.149701063	0.366238599	0.714187042	0.897037923
ATG14	503.5451596	-0.147547519	0.158832924	-0.92894795	0.352916062	0.707575079
KTN1-AS1	8.567999458	-0.08704317	0.232978138	-0.373610894	0.708693828	0.894185133
KTN1	5564.311683	-0.32668013	0.189053718	-1.72797517	0.083992676	0.409302393
LINC00520	11.13542066	-0.54531167	0.241772774	-2.255471785	0.024103731	0.229621495
PELI2	60.48993466	-0.525045402	0.227878199	-2.304061574	0.021219187	0.213431753
TMEM260	304.6188208	-0.121070348	0.180012078	-0.672567917	0.501222218	0.796275812
EXOC5	2109.775759	-0.167900375	0.174454292	-0.962431898	0.335832697	0.697782864
AP5M1	512.8705073	-0.221260796	0.194261566	-1.138983896	0.254709871	0.627458691
NAA30	484.9496042	-0.312672946	0.184673437	-1.693112724	0.090434013	0.421205872
C14orf37	52.13442654	0.250331951	0.240592087	1.040482893	0.298115608	0.666845731
ACTR10	1070.015093	0.039980201	0.139088421	0.287444498	0.773771994	0.920271284
PSMA3	856.7094868	-0.374523385	0.195372317	-1.916972631	0.055241409	0.341777943
PSMA3-AS1	247.364753	-0.063113867	0.205502753	-0.307119328	0.758752547	0.914350627
ARID4A	414.4849988	-0.488992392	0.170950936	-2.860425362	0.004230731	0.085235133
TIMM9	118.3853502	-0.422441947	0.217633676	-1.941068839	0.052249928	0.332995473
KIAA0586	503.844802	-0.251402913	0.158255362	-1.588590176	0.112152948	0.461361031
DACT1	202.5089313	-0.700374723	0.17829425	-3.928195802	8.56E-05	0.004849489
DAAM1	836.4906201	-1.065336534	0.175598924	-6.066873926	1.30E-09	3.86E-07
GPR135	56.58949373	0.857569891	0.254563042	3.368791805	0.000754984	0.025926848
L3HYPDH	118.8764219	-0.053642636	0.210315955	-0.255057377	0.798678784	0.92934434
JKAMP	1225.837998	0.109585704	0.134842274	0.812695462	0.416392683	0.748120505
RTN1	4.28341718	0.036314318	0.192876366	0.188277698	0.850658967	NA
PCNXL4	1134.051581	-0.246918163	0.17807057	-1.386630948	0.165554326	0.531915263
DHRS7	920.5045864	-0.320755933	0.146970519	-2.182450843	0.029076275	0.253304465
PPM1A	1014.337489	0.591455716	0.14657687	4.035123121	5.46E-05	0.003283838
C14orf39	7.4530941	-0.016479629	0.231603143	-0.071154599	0.943274715	0.981341532
SIX1	122.7128769	0.186849888	0.206636838	0.904242869	0.365866633	0.716972149
SIX4	678.2256773	-0.140710567	0.163510534	-0.860559644	0.389480621	0.733997627
MNAT1	446.5820147	-0.047614509	0.175947254	-0.270618086	0.786684784	0.925538071
TRMT5	260.4366615	-0.194072001	0.175706236	-1.104525401	0.269365291	0.641549008
SLC38A6	105.997587	-0.506207901	0.226424077	-2.235662861	0.025373864	0.235974633
PRKCH	99.03845559	-0.132726673	0.203644101	-0.651758007	0.514557296	0.802536973
LOC101927780	17.93681166	-0.076770937	0.256904402	-0.298830756	0.765069183	0.916704085
FLJ22447	6.14391369	-0.030363726	0.212679219	-0.142767712	0.886473638	NA
HIF1A-AS1	9.247135168	-0.192769785	0.23450046	-0.82204438	0.411051639	0.744326397
HIF1A	24511.20996	0.124893634	0.147995918	0.843899183	0.398725745	0.739355445
HIF1A-AS2	13.03078095	-0.279476684	0.252697948	-1.105971321	0.268738933	0.641042054
SNAPC1	510.8193704	0.334287107	0.180478815	1.852223522	0.063993732	0.36611307
LINC00643	1.945566088	-0.212355744	0.145706745	-1.457418766	0.14500082	NA
RHOJ	64.79321725	0.01104286	0.22905092	0.048211374	0.961547785	0.987259311
PPP2R5E	1010.166217	0.002696394	0.154761519	0.017422894	0.986099245	0.995362836
WDR89	209.8036558	-0.273419542	0.180080859	-1.518315402	0.128934907	0.486350534
SGPP1	575.3887638	0.049214434	0.159855168	0.307868895	0.758182095	0.914261527
SYNE2	276.6637118	0.259721276	0.179970469	1.443132735	0.148983084	0.51446116
ESR2	3.836997819	0.186170311	0.197998085	0.940263192	0.347082575	NA
TEX21P	0.64885376	-0.079053108	0.083813747	-0.943199783	0.345578725	NA
MTHFD1	716.1480912	0.00868376	0.145488382	0.059686967	0.952404952	0.984797221
ZBTB25	111.2442512	0.015051837	0.209777098	0.071751576	0.942799611	0.981341532
AKAP5	41.24244479	0.331811556	0.250557677	1.324292111	0.185406049	0.554383656
ZBTB1	879.2510675	-0.107637884	0.193289831	-0.556872976	0.577614219	0.835195865
HSPA2	54.68744199	-0.178368769	0.24419574	-0.730433584	0.465125196	0.775056677
PPP1R36	23.72745393	-0.081855823	0.255099835	-0.320877602	0.748303148	0.911027261
PLEKHG3	86.59561984	-0.115274296	0.211727568	-0.544446324	0.586134376	0.839220994
CHURC1	1012.291046	-0.1728885	0.164926458	-1.048276314	0.294511319	0.663784437
RAB15	170.5391584	0.969220493	0.217817205	4.449696681	8.60E-06	0.000806483
FNTB	96.70330965	0.450260407	0.251112038	1.7930658	0.072962403	0.386828742
MAX	1623.856369	-0.016099254	0.159908696	-0.100677788	0.919806244	0.973440426
LOC100506321	4.115566463	-0.127507098	0.185148581	-0.688674456	0.491028155	NA
LOC100128233	1.450839164	0.162787591	0.136718004	1.190681448	0.233778664	NA
FUT8	883.9721231	-0.018937769	0.154355145	-0.122689585	0.902352912	0.967861317
FUT8-AS1	48.27052113	0.264037981	0.254666385	1.036799498	0.29982931	0.667584432
GPHN	95.37503676	-0.187024526	0.210157511	-0.889925492	0.373505895	0.722126678
MPP5	972.4295388	-0.311067036	0.141415357	-2.199669412	0.027830359	0.24882646
ATP6V1D	911.2104039	-0.318427343	0.221439351	-1.437988967	0.150437185	0.515953548
EIF2S1	2088.225173	-0.611591487	0.131054945	-4.666679969	3.06E-06	0.000333018
PLEK2	322.4742164	0.048280569	0.163071637	0.296069692	0.767176859	0.916925721
TMEM229B	73.8798797	0.231805415	0.225282323	1.028955186	0.303500734	0.669954691
PLEKHH1	40.24814633	0.382888587	0.248591578	1.540231531	0.123503927	0.480126154
PIGH	63.97772899	-0.595088006	0.237697203	-2.503554933	0.012295259	0.159114114
ARG2	8.443977473	0.184538867	0.236980925	0.778707682	0.43615193	0.758467957
VTI1B	1700.813395	0.283785469	0.227188715	1.249117802	0.21162199	0.585264791
RDH11	2177.515358	0.068481461	0.145180307	0.471699382	0.637141378	0.863143676
RDH12	0.85193429	0.081325873	0.083501522	0.973944795	0.330083951	NA
ZFYVE26	2076.653472	0.176860935	0.140916982	1.255071834	0.209452684	0.583483436
RAD51B	95.51295715	-0.491810778	0.214902921	-2.288525328	0.022106947	0.218960211
ZFP36L1	5116.650335	-0.051564571	0.156108879	-0.330311585	0.74116454	0.907963293
ACTN1	6727.497972	0.018182292	0.136563173	0.133141984	0.894081092	0.964703195
ACTN1-AS1	2.438833793	0.004723012	0.166223334	0.028413652	0.977332236	NA
DCAF5	1567.921354	0.2295553	0.180514466	1.271672601	0.203489469	0.574715118
EXD2	554.3584833	-0.051877846	0.154439185	-0.33591116	0.736937861	0.90570429
GALNT16	5.228041682	0.051832836	0.216069516	0.239889626	0.810415823	NA
ERH	1003.987903	-0.194425666	0.164102461	-1.184782146	0.236103594	0.611084907
SLC39A9	1379.789141	0.176952854	0.173227485	1.021505645	0.307014936	0.672643164
PLEKHD1	0.854447086	-0.071148671	0.102889692	-0.69150436	0.489248642	NA
CCDC177	2.681971387	-0.058959982	0.166416739	-0.354291176	0.72312068	NA
SUSD6	701.38993	-0.157819294	0.1678584	-0.940193006	0.347118569	0.705342794
LOC100289511	4.884132614	0.411638624	0.212691077	1.935382665	0.052943355	NA
SRSF5	1857.113717	-0.068923803	0.136546488	-0.504764374	0.613724341	0.851185233
SMOC1	14.4621557	-0.170731913	0.254897243	-0.669806823	0.502980944	0.797237046
SLC8A3	10.07459891	0.095700404	0.239137588	0.400189718	0.689016787	0.885035545
ADAM21P1	1.28102112	-0.023854596	0.124165961	-0.19211864	0.847649275	NA
COX16	31.81653346	-0.241423488	0.255205343	-0.945996997	0.344150118	0.703573624
SYNJ2BP	988.9277908	0.194901764	0.157095929	1.240654457	0.214733425	0.588260341
ADAM21	7.929590528	0.002434672	0.239870027	0.010149962	0.991901641	0.997872636
ADAM20P1	7.080422916	0.169773166	0.226718023	0.748829595	0.453959919	0.76705765
ADAM20	1.979694917	-0.194550085	0.139579095	-1.393833984	0.163367743	NA
MED6	383.4090772	-0.158933394	0.167395006	-0.949451226	0.342391167	0.70217936
TTC9	1.940026075	-0.173744586	0.151591913	-1.146133612	0.251739872	NA
MAP3K9	50.51483305	-0.165435693	0.248442125	-0.665892278	0.505479957	0.798332023
PCNX	3269.717708	0.368828367	0.137758955	2.677345859	0.007420799	0.119077148
SNORD56B	0.488908605	0.029802144	0.075524385	0.394602931	0.69313595	NA
LOC145474	1.902505133	-0.067319201	0.144856972	-0.464728762	0.642125709	NA
SIPA1L1	3012.940943	0.054449854	0.133702474	0.407246424	0.683827008	0.882376267
DPF3	159.1621321	0.541416363	0.201414338	2.688072594	0.007186577	0.117037409
DCAF4	171.0310873	0.125841784	0.17681354	0.71172029	0.476638001	0.78159896
ZFYVE1	523.9657213	0.059678201	0.151735735	0.393303535	0.694095308	0.887787638
RBM25	1572.543025	-0.01707774	0.164392974	-0.103883637	0.917261693	0.972892289
PSEN1	1824.002884	-0.294151578	0.130420878	-2.25540253	0.024108074	0.229621495
PAPLN	3.640834572	-0.253470727	0.190309749	-1.331885142	0.182897934	NA
NUMB	2985.339322	0.003259326	0.123271753	0.026440167	0.978906257	0.9926289
HEATR4	0.782133436	0.042648756	0.089611923	0.475927249	0.634126209	NA
C14orf169	290.6231221	0.269805985	0.190496486	1.416330512	0.156678758	0.522011877
ACOT1	17.41513459	-0.259229007	0.253295085	-1.023426911	0.306106041	0.671804434
ACOT2	60.4031964	-0.283353957	0.255493756	-1.109044549	0.267410964	0.639410189
ACOT4	3.601086413	-0.259307972	0.168065372	-1.542899466	0.12285517	NA
DNAL1	235.8858901	-0.002458667	0.199834342	-0.012303525	0.990183455	0.997370921
PNMA1	1523.177424	0.293375053	0.193448885	1.516550761	0.129380145	0.487379665
ELMSAN1	1045.000918	0.498782492	0.189588914	2.630863167	0.008516832	0.12797834
LOC100506476	14.20437363	-0.247297621	0.248003746	-0.997152765	0.318690364	0.683899363
PTGR2	110.6380793	-0.111597339	0.208624095	-0.534920662	0.59270472	0.841063921
ZNF410	457.5473604	-0.202682135	0.209205339	-0.96881913	0.33263544	0.694902096
FAM161B	254.1893354	0.233935231	0.180361033	1.29703865	0.194617889	0.565152395
COQ6	110.2615037	-0.040406278	0.205039315	-0.197066003	0.843775887	0.946104322
ENTPD5	494.1713932	0.102030403	0.218727362	0.466472975	0.640876987	0.865126678
CCDC176	73.00357839	-0.42365519	0.224876969	-1.883942104	0.059572807	0.354985104
ALDH6A1	146.1463247	-0.389735709	0.199635281	-1.952238634	0.050909879	0.329051069
LIN52	281.7005302	0.031411539	0.222910491	0.14091548	0.887936713	0.962430568
[truncated: 1,002,057 more chars]
